# Supplementary material for: Optimization of training periods for the estimation model of three-dimensional target positions using an external respiratory surrogate
Source: Radiat Oncol. 2018 Apr 19;13:73. doi: 10.1186/s13014-018-1019-9 (PMC5909266; doi:10.1186/s13014-018-1019-9)
Supplement: Supplementary file 1 — Dataset supporting our findings. (XLSX 1259 kb) [file 13014_2018_1019_MOESM1_ESM.xlsx]

## Sheet: Respiratory Patterns
															SD	1.93205		2.55347		7.04019		3.84236		7.6529		2.69309
															MAX	13.04		11.6652		28.7248		18.1038		34.1978		14.6171
															MIN	2.39286		0.313008		1.40105		0.701178		2.80119		1.7086
														41	MEDIAN	3.71111		1.60906		13.2603		2.46505		13.6434		7.10879
															Mean	4.33047		2.29939		14.3733		3.78408		15.4428		7.04025
																Period	SD	Target: Left-right	SD	Target: Superior-inferior	SD	Target: Anterior-posterior	SD	Target: 3D	SD	IR marker: Anterior-posterior	SD
														P1	1st	3.75556	0.454878	1.60906	0.703379	6.61096	3.24442	1.86567	0.808078	7.05511	3.05189	2.99886	0.566485
															2nd	3.84706	1.07928	1.63685	0.872332	8.67353	3.09041	3.02343	1.17961	9.33009	2.90229	4.30831	1.62549
															3rd	3.85882	0.880547	1.97593	0.618827	8.38107	2.47901	2.20886	0.990661	8.88965	2.35414	3.02559	0.683593
														P2	1st	5.41667	0.925413	0.77755	0.357067	19.7067	2.51222	1.02083	1.27094	19.7485	2.50781	10.4098	1.30247
															2nd	3.97647	0.864686	0.59844	0.358549	15.6001	2.0821	1.38936	0.83541	15.6733	2.07375	8.6824	1.06311
															3rd	3.56842	0.306169	0.726342	0.29706	17.1228	2.13787	1.76097	1.08287	17.2284	2.12768	9.23114	1.04446
														P3	1st	3.68889	0.462948	3.80256	0.943533	1.40105	1.44021	0.701178	0.729344	4.11267	1.00858	9.57206	2.55713
															3rd	3.85882	0.398614	1.90769	2.50118	1.90968	3.09051	0.748657	1.0568	2.80119	2.72404	4.02069	5.02534
														P4	1st	3.07273	0.801239	1.8235	0.348811	9.07423	1.0878	4.42756	0.627552	10.2601	1.00138	6.8903	0.529288
															3rd	2.39286	0.655705	1.8363	0.476088	7.84877	2.19237	3.86692	1.32582	8.94026	2.0107	6.76673	0.692843
														P5	1st	3.02727	0.173682	3.42466	0.645507	18.774	3.16342	6.7454	0.850876	20.2409	2.94986	7.12956	0.959983
															3rd	2.90435	0.249309	3.16577	0.713594	18.208	3.37398	6.60622	1.08818	19.6264	3.15361	7.10879	1.15789
														P6	1st	6.66667	1.04137	3.84959	0.701469	14.2035	2.97666	8.57195	2.2453	17.0305	2.73228	7.13726	1.76064
															3rd	8.6	2.35675	4.256	0.514186	14.6305	3.50954	9.74636	1.20655	18.0874	2.91479	8.47129	1.25376
														P7	1st	13.04	3.12768	1.65259	0.260867	25.6013	1.61522	3.33	0.454059	25.8698	1.59961	14.6171	1.03515
															3rd	5.84	1.02294	1.08951	0.27008	15.8954	2.54796	0.912104	0.659801	15.9588	2.53819	7.81003	1.29758
														P9	1st	3.31429	0.560855	0.573995	0.329306	9.92707	1.57894	1.58066	0.316009	10.0685	1.55766	4.65334	0.479412
															3rd	3.02727	0.21988	0.361519	0.295632	11.2808	1.71922	1.58387	0.285546	11.3972	1.70216	4.57342	0.621315
														P10	1st	2.75	0.748888	2.58289	1.89803	11.7851	6.36674	1.22762	1.22692	12.1271	6.20162	4.54884	0.96099
															3rd	3.12381	0.862943	11.6652	6.66211	26.3101	16.5807	8.85675	6.59941	30.1121	14.8428	11.1083	7.14609
														P11	1st	3.58889	0.253616	1.32165	0.428168	11.6438	2.38739	3.02672	1.87092	12.1032	2.34442	4.43163	0.642452
															3rd	3.52632	0.235846	1.57308	0.635639	10.7602	3.62982	3.48224	2.80457	11.4185	3.52695	4.97529	1.1513
														p13	1st	3.90588	0.207139	1.11948	0.200179	7.13243	0.992793	2.46505	0.557784	7.62897	0.945968	5.57831	0.572189
															3rd	3.71111	0.328107	0.990372	0.190967	6.55195	1.18464	2.20151	0.651168	6.98252	1.13072	5.36803	0.815052
														P14	1st	5.6	3.76974	3.7379	1.34138	25.8359	3.36156	2.64489	2.08227	26.2386	3.32213	10.1659	1.5148
															3rd	6.84444	1.58823	4.71816	1.43629	28.7248	3.27039	1.11972	2.45533	29.1312	3.23452	11.3887	1.71175
														P15	1st	3.07727	0.383681	9.95594	2.7872	27.2511	9.17832	18.1038	6.74849	34.1978	8.18013	6.23659	2.98333
															3rd	2.91304	0.482119	9.42999	4.02702	23.7306	9.22743	17.0442	8.70964	30.7013	8.70517	5.27024	2.92628
														P16	1st	5.78182	0.740784	0.781934	0.414366	12.7335	1.61067	4.83616	0.810425	13.6434	1.53064	6.33745	0.691521
															3rd	7.11111	3.48854	0.648335	0.416131	10.786	1.26552	4.18839	0.733472	11.5888	1.20754	5.25962	0.629606
														P17	1st	3.44	0.241661	2.06686	0.863307	11.3976	6.63938	2.58654	0.765994	11.8688	6.37977	2.63612	1.14133
														P18	1st	3.08571	0.209956	0.313008	0.401592	12.7158	0.919411	2.35649	0.880654	12.9361	0.917933	7.81356	0.618201
															3rd	3.3	0.527257	0.484376	0.308093	15.0031	3.32608	2.58009	0.816291	15.231	3.27924	10.0191	1.45201
														P19	P20	3.00909	0.667362	2.09407	0.448378	4.81881	1.10861	1.78711	1.03439	5.54976	1.03255	1.7086	2.97351
															3rd	3.17143	0.895035	1.77552	0.491478	4.23389	0.75125	1.25001	1.33051	4.75823	0.776304	9.20736	0.928047
														P20	P20	2.89565	0.699986	0.325567	0.452145	17.3741	3.06006	4.36678	1.06239	17.9174	2.97856	6.52959	1.14547
															3rd	4.57143	1.21622	0.537077	0.586375	19.4035	2.94237	5.31281	1.29192	20.1249	2.85737	8.52417	1.79603
														P21	P20	4.87143	1.40531	0.576045	0.353573	22.7491	1.70115	1.40353	0.277977	22.7997	1.69749	7.75226	0.598292
															3rd	4.65714	0.562792	0.638433	0.366116	22.5971	2.75316	1.13572	0.360801	22.6346	2.74867	8.34836	1.79545
														P22	P20	4.2375	0.943978	0.787448	0.548794	13.2603	1.61034	1.79439	1.34737	13.4043	1.60355	8.08369	0.800402
															3rd	4.52	1.40437	1.08388	0.386035	17.658	2.26028	1.28669	1.91431	17.7379	2.25449	9.95201	1.23737
																41	41	41
															IR vs…	LR	SI	AP			Left-right	Superior-inferior	Anterior-posterior
														P1	1st	0.674291	0.627435	-0.631949		-1	0	0	0
															2nd	0.604323	0.788177	-0.61888		-0.9	9.7561	0	21.9512
															3rd	0.774965	0.821418	-0.673893		-0.8	4.87805	0	4.87805
														P2	1st	-0.624651	0.996878	0.0216255		-0.7	4.87805	0	2.43902
															2nd	-0.643338	0.963174	0.288136		-0.6	7.31707	0	14.6341
															3rd	-0.66341	0.991992	0.137776		-0.5	0	0	0
														P3	1st	0.962465	0.386446	0.101379		-0.4	2.43902	0	2.43902
															3rd	0.908446	0.130774	-0.272309		-0.3	2.43902	0	0
														P4	1st	-0.933404	0.979887	-0.964462		-0.2	0	0	2.43902
															3rd	-0.912847	0.913006	-0.862243		-0.1	4.87805	0	4.87805
														P5	1st	-0.941381	0.897406	-0.953044		0	0	0	0
															3rd	-0.90976	0.903622	-0.946026		0.1	2.43902	2.43902	9.7561
														P6	1st	0.973208	0.950577	-0.967359		0.2	0	0	4.87805
															3rd	0.943616	0.864262	-0.946981		0.3	2.43902	2.43902	0
														P7	1st	0.903574	0.986151	-0.877617		0.4	0	0	2.43902
															3rd	0.865343	0.960797	-0.493435		0.5	9.7561	0	0
														P9	1st	0.613037	0.907268	0.896377		0.6	9.7561	4.87805	0
															3rd	0.377144	0.916504	0.880761		0.7	12.1951	7.31707	9.7561
														P10	1st	0.620138	0.799448	0.0606798		0.8	12.1951	19.5122	9.7561
															2nd	0.849457	0.891633	-0.637105		0.9	14.6341	63.4146	0
														P11	1st	-0.722171	0.885676	0.139454		1	0	0	0
															3rd	-0.772495	0.799777	-0.135117
														P13	1st	0.923799	0.939853	0.821601
															3rd	0.892081	0.914784	0.765495
														P14	1st	-0.81033	0.978617	-0.19392
															3rd	-0.84691	0.959538	-0.0448708
														P15	1st	0.774965	0.821418	-0.673893
															3rd	0.774965	0.821418	-0.673893
														P16	1st	0.571383	0.978837	-0.908455
															3rd	0.554972	0.977844	-0.918672
														P17	1st	0.715248	0.680859	-0.725913
														P18	1st	0.162866	0.983823	0.716918
															3rd	0.539934	0.967916	0.761131
														P19	1st	0.89916	0.934495	0.465447
															3rd	0.853244	0.890235	0.25115
														P20	1st	-0.101932	0.906101	-0.948935
															3rd	-0.128732	0.955197	-0.977586
														P21	1st	-0.493049	0.95954	0.878834
															3rd	-0.301405	0.954831	0.785236
														P22	1st	0.508369	0.971193	0.0793848
															3rd	0.703565	0.976974	0.129954

## Sheet: Intra RMSEs_Boxplot
																		4D	5	10	15	25	35	70		4D	5	10	15	25	35	70		4D	5	10	15	25	35	70		4D	5	10	15	25	35	70
																Max-75%		0.412104	0.344079	0.279568	0.50428	0.397973	1.00284	0.223106		1.61202	3.18551	1.65649	1.9558	2.16291	1.21787	0.701083		0.629623	0.404601	1.10627	0.556341	0.831073	2.20384	0.476339		1.49837	2.79744	2.73137	2.4263	2.29765	2.38911	0.825815
																75%-Med		0.375658	0.441324	0.184013	0.230134	0.161474	0.789543	0.107053		0.831091	1.20833	1.11194	0.811564	0.835327	0.533953	0.428474		0.355927	0.830518	0.575264	0.553252	0.575356	0.355501	0.273199		0.790337	1.65299	1.54282	1.16623	1.03954	1.05506	0.447562
																Med-25%		0.0874805	0.0832233	0.105813	0.107538	0.121212	0.511069	0.0774394		0.673165	1.00484	0.796704	0.931278	0.872477	0.775371	0.6437		0.207957	0.573818	0.262404	0.199258	0.29056	0.62683	0.225001		0.410527	1.0105	0.581922	0.496401	0.492695	0.656915	0.466291
																0.25		0.484053	0.289474	0.266249	0.254304	0.270072	0.561948	0.229055		1.10128	0.853285	0.745476	0.740784	0.842215	0.956915	0.695315		0.637514	0.420244	0.470795	0.451914	0.409776	0.893476	0.370608		1.7	1.09532	1.11353	1.31678	1.39542	1.83086	1.0692
																25%-Min		0.200839	0.12845	0.106866	0.0993906	0.120662	0.357412	0.0832303		0.681234	0.432846	0.264361	0.259669	0.3611	0.499235	0.26641		0.201085	0.218821	0.276524	0.25378	0.204912	0.643257	0.172558		0.597472	0.38775	0.398498	0.650682	0.722701	0.259467	0.402987
																Max		1.3593	1.1581	0.835642	1.09626	0.950731	2.8654	0.636653		4.21756	6.25196	4.31061	4.43943	4.71293	3.48411	2.46857		1.83102	2.22918	2.41474	1.76077	2.10677	4.07964	1.34515		4.39923	6.55625	5.96964	5.40571	5.2253	5.93195	2.80887
																Q3, 75%		0.947191	0.814022	0.556074	0.591976	0.552758	1.86256	0.413547		2.60554	3.06645	2.65412	2.48363	2.55002	2.26624	1.76749		1.2014	1.82458	1.30846	1.20442	1.27569	1.87581	0.868808		2.90086	3.75881	3.23827	2.97941	2.92766	3.54283	1.98305
																Q2, Med	0.381991	0.571534	0.372697	0.372062	0.361842	0.391284	1.07302	0.306494	1.72349	1.77444	1.85812	1.54218	1.67206	1.71469	1.73229	1.33901	0.789335	0.845471	0.994062	0.733198	0.651172	0.700336	1.52031	0.595609	1.99697	2.11052	2.10582	1.69545	1.81318	1.88812	2.48778	1.53549
																Q1, 25%		0.484053	0.289474	0.266249	0.254304	0.270072	0.561948	0.229055		1.10128	0.853285	0.745476	0.740784	0.842215	0.956915	0.695315		0.637514	0.420244	0.470795	0.451914	0.409776	0.893476	0.370608		1.7	1.09532	1.11353	1.31678	1.39542	1.83086	1.0692
																Min		0.283214	0.161024	0.159383	0.154914	0.14941	0.204537	0.145824		0.420046	0.420439	0.481115	0.481115	0.481115	0.457681	0.428905		0.436429	0.201423	0.19427	0.198134	0.204863	0.250219	0.19805		1.10252	0.707569	0.715031	0.666095	0.67272	1.5714	0.666214
																IR		0.463138	0.524547	0.289825	0.337672	0.282686	1.30061	0.184492		1.50426	2.21316	1.90864	1.74284	1.7078	1.30932	1.07217		0.563884	1.40434	0.837668	0.752511	0.865916	0.98233	0.4982		1.20086	2.66349	2.12474	1.66263	1.53223	1.71197	0.913852
																		Q3+1.5IR								Q3+1.5IR								Q3+1.5IR								Q3+1.5IR
																		1.6419	1.60084	0.990812	1.09848	0.976786	3.81348	0.690286		4.86192	6.38619	5.51708	5.09789	5.11172	4.23023	3.37575		2.04722	3.93108	2.56496	2.33319	2.57457	3.3493	1.61611		4.70215	7.75405	6.42539	5.47335	5.22601	6.11079	3.35383
																1		#N/A	#N/A	#N/A	#N/A	#N/A	#N/A	#N/A		#N/A	#N/A	#N/A	#N/A	#N/A	#N/A	#N/A		#N/A	#N/A	#N/A	#N/A	#N/A	#N/A	#N/A		#N/A	#N/A	#N/A	#N/A	#N/A	#N/A	#N/A
																2		#N/A	#N/A	#N/A	#N/A	#N/A	4.50285	0.941666		#N/A	#N/A	8.21644	#N/A	#N/A	#N/A	3.46253		#N/A	#N/A	#N/A	#N/A	#N/A	#N/A	1.86781		4.96072	#N/A	#N/A	#N/A	#N/A	#N/A	3.58269
																3		2.18298	#N/A	#N/A	#N/A	#N/A	#N/A	0.927694		#N/A	#N/A	8.17132	#N/A	#N/A	#N/A	#N/A		2.40154	#N/A	#N/A	#N/A	3.59467	#N/A	1.66192		#N/A	#N/A	#N/A	#N/A	#N/A	#N/A	#N/A
																4		1.7093	#N/A	#N/A	#N/A	1.23453	#N/A	0.927694		#N/A	7.26487	7.83824	5.98678	#N/A	5.0006	#N/A		#N/A	5.63461	#N/A	2.96337	#N/A	4.07964	#N/A		#N/A	9.5207	9.48625	7.04343	#N/A	6.57527	#N/A
																5		#N/A	#N/A	#N/A	1.25512	1.2288	#N/A	0.776238		#N/A	7.19442	7.51289	#N/A	#N/A	#N/A	#N/A		#N/A	4.66562	#N/A	2.45004	#N/A	3.9651	#N/A		#N/A	8.50834	9.07545	#N/A	#N/A	#N/A	#N/A
																6		#N/A	#N/A	#N/A	1.13727	1.2288	#N/A	#N/A		#N/A	#N/A	7.46859	#N/A	#N/A	#N/A	#N/A		#N/A	#N/A	3.76468	#N/A	#N/A	3.43527	#N/A		#N/A	8.01322	8.80315	#N/A	#N/A	#N/A	#N/A
																7		#N/A	#N/A	1.29603	1.13727	0.991801	#N/A	#N/A		#N/A	#N/A	#N/A	#N/A	#N/A	#N/A	#N/A		#N/A	#N/A	#N/A	#N/A	#N/A	#N/A	#N/A		#N/A	#N/A	#N/A	#N/A	#N/A	#N/A	#N/A
																8		#N/A	#N/A	1.17318	#N/A	#N/A	#N/A	#N/A		#N/A	#N/A	#N/A	#N/A	#N/A	#N/A	#N/A		#N/A	#N/A	#N/A	#N/A	#N/A	#N/A	#N/A		#N/A	#N/A	#N/A	#N/A	#N/A	#N/A	#N/A
																9		#N/A	#N/A	#N/A	#N/A	#N/A	#N/A	#N/A		#N/A	#N/A	#N/A	#N/A	#N/A	#N/A	#N/A		#N/A	#N/A	#N/A	#N/A	#N/A	#N/A	#N/A		#N/A	#N/A	#N/A	#N/A	#N/A	#N/A	#N/A
																10		#N/A	#N/A	#N/A	#N/A	#N/A	#N/A	#N/A		#N/A	#N/A	#N/A	#N/A	#N/A	#N/A	#N/A		#N/A	#N/A	#N/A	#N/A	#N/A	#N/A	#N/A		#N/A	#N/A	#N/A	#N/A	#N/A	#N/A	#N/A
																11		#N/A	#N/A	#N/A	#N/A	#N/A	#N/A	#N/A		#N/A	#N/A	#N/A	#N/A	#N/A	#N/A	#N/A		#N/A	#N/A	#N/A	#N/A	#N/A	#N/A	#N/A		#N/A	#N/A	#N/A	#N/A	#N/A	#N/A	#N/A
																12		#N/A	#N/A	#N/A	#N/A	#N/A	#N/A	#N/A		#N/A	#N/A	#N/A	#N/A	#N/A	#N/A	#N/A		#N/A	#N/A	#N/A	#N/A	#N/A	#N/A	#N/A		#N/A	#N/A	#N/A	#N/A	#N/A	#N/A	#N/A
																13		#N/A	#N/A	#N/A	#N/A	#N/A	#N/A	#N/A		#N/A	#N/A	#N/A	#N/A	#N/A	#N/A	#N/A		#N/A	#N/A	#N/A	#N/A	#N/A	#N/A	#N/A		#N/A	#N/A	#N/A	#N/A	#N/A	#N/A	#N/A
																14		#N/A	#N/A	#N/A	#N/A	#N/A	#N/A	#N/A		#N/A	#N/A	#N/A	#N/A	#N/A	#N/A	#N/A		#N/A	#N/A	#N/A	#N/A	#N/A	#N/A	#N/A		#N/A	#N/A	#N/A	#N/A	#N/A	#N/A	#N/A
																15		#N/A	#N/A	#N/A	#N/A	#N/A	#N/A	#N/A		#N/A	#N/A	#N/A	#N/A	#N/A	#N/A	#N/A		#N/A	#N/A	#N/A	#N/A	#N/A	#N/A	#N/A		#N/A	#N/A	#N/A	#N/A	#N/A	#N/A	#N/A
																16		#N/A	#N/A	#N/A	#N/A	#N/A	#N/A	#N/A		#N/A	#N/A	#N/A	#N/A	#N/A	#N/A	#N/A		#N/A	#N/A	#N/A	#N/A	#N/A	#N/A	#N/A		#N/A	#N/A	#N/A	#N/A	#N/A	#N/A	#N/A
																17		#N/A	#N/A	#N/A	#N/A	#N/A	#N/A	#N/A		#N/A	#N/A	#N/A	#N/A	#N/A	#N/A	#N/A		#N/A	#N/A	#N/A	#N/A	#N/A	#N/A	#N/A		#N/A	#N/A	#N/A	#N/A	#N/A	#N/A	#N/A
																18		#N/A	#N/A	#N/A	#N/A	#N/A	#N/A	#N/A		#N/A	#N/A	#N/A	#N/A	#N/A	#N/A	#N/A		#N/A	#N/A	#N/A	#N/A	#N/A	#N/A	#N/A		#N/A	#N/A	#N/A	#N/A	#N/A	#N/A	#N/A
																19		#N/A	#N/A	#N/A	#N/A	#N/A	#N/A	#N/A		#N/A	#N/A	#N/A	#N/A	#N/A	#N/A	#N/A		#N/A	#N/A	#N/A	#N/A	#N/A	#N/A	#N/A		#N/A	#N/A	#N/A	#N/A	#N/A	#N/A	#N/A
																20		#N/A	#N/A	#N/A	#N/A	#N/A	#N/A	#N/A		#N/A	#N/A	#N/A	#N/A	#N/A	#N/A	#N/A		#N/A	#N/A	#N/A	#N/A	#N/A	#N/A	#N/A		#N/A	#N/A	#N/A	#N/A	#N/A	#N/A	#N/A
																21		#N/A	#N/A	#N/A	#N/A	#N/A	#N/A	#N/A		#N/A	#N/A	#N/A	#N/A	#N/A	#N/A	#N/A		#N/A	#N/A	#N/A	#N/A	#N/A	#N/A	#N/A		#N/A	#N/A	#N/A	#N/A	#N/A	#N/A	#N/A
																22		#N/A	#N/A	#N/A	#N/A	#N/A	#N/A	#N/A		#N/A	#N/A	#N/A	#N/A	#N/A	#N/A	#N/A		#N/A	#N/A	#N/A	#N/A	#N/A	#N/A	#N/A		#N/A	#N/A	#N/A	#N/A	#N/A	#N/A	#N/A
																23		#N/A	#N/A	#N/A	#N/A	#N/A	#N/A	#N/A		#N/A	#N/A	#N/A	#N/A	#N/A	#N/A	#N/A		#N/A	#N/A	#N/A	#N/A	#N/A	#N/A	#N/A		#N/A	#N/A	#N/A	#N/A	#N/A	#N/A	#N/A
																24		#N/A	#N/A	#N/A	#N/A	#N/A	#N/A	#N/A		#N/A	#N/A	#N/A	#N/A	#N/A	#N/A	#N/A		#N/A	#N/A	#N/A	#N/A	#N/A	#N/A	#N/A		#N/A	#N/A	#N/A	#N/A	#N/A	#N/A	#N/A
																25		#N/A	#N/A	#N/A	#N/A	#N/A	#N/A	#N/A		#N/A	#N/A	#N/A	#N/A	#N/A	#N/A	#N/A		#N/A	#N/A	#N/A	#N/A	#N/A	#N/A	#N/A		#N/A	#N/A	#N/A	#N/A	#N/A	#N/A	#N/A
																26		#N/A	#N/A	#N/A	#N/A	#N/A	#N/A	#N/A		#N/A	#N/A	#N/A	#N/A	#N/A	#N/A	#N/A		#N/A	#N/A	#N/A	#N/A	#N/A	#N/A	#N/A		#N/A	#N/A	#N/A	#N/A	#N/A	#N/A	#N/A
																27		#N/A	#N/A	#N/A	#N/A	#N/A	#N/A	#N/A		#N/A	#N/A	#N/A	#N/A	#N/A	#N/A	#N/A		#N/A	#N/A	#N/A	#N/A	#N/A	#N/A	#N/A		#N/A	#N/A	#N/A	#N/A	#N/A	#N/A	#N/A
																28		#N/A	#N/A	#N/A	#N/A	#N/A	#N/A	#N/A		#N/A	#N/A	#N/A	#N/A	#N/A	#N/A	#N/A		#N/A	#N/A	#N/A	#N/A	#N/A	#N/A	#N/A		#N/A	#N/A	#N/A	#N/A	#N/A	#N/A	#N/A
																29
																30
																		Q3+3IR								Q3+3IR								Q3+3IR								Q3+3IR
																		2.33661	2.38766	1.42555	1.60499	1.40081	5.7644	0.967025		7.11831	9.70594	8.38004	7.71215	7.67343	6.19421	4.98401		2.89305	6.03759	3.82147	3.46196	3.87344	4.8228	2.36341		6.50345	11.7493	9.6125	7.9673	7.52436	8.67875	4.72461
																1		3.39014	67.8276	18.4041	17.8676	15.0884	11.7542	2.64396		10.3252	139.531	37.4855	33.2932	61.7971	48.969	5.0639		4.63379	46.0123	6.9201	7.04682	10.6244	9.73399	3.57668		11.8142	161.823	42.3292	38.4288	64.4936	51.292	6.7399
																2		2.56595	15.2353	4.69165	5.66138	5.75306	#N/A	#N/A		#N/A	41.2608	#N/A	11.7149	9.39686	9.99939	#N/A		3.65012	9.66341	6.2609	7.00598	6.99016	7.43938	#N/A		#N/A	45.0328	11.3129	13.389	13.0484	11.132	#N/A
																3		#N/A	4.16605	4.40144	2.4528	2.05011	#N/A	#N/A		#N/A	15.1503	#N/A	9.87707	8.94524	6.94045	#N/A		#N/A	7.67443	4.67248	3.51446	#N/A	5.5619	#N/A		#N/A	17.3921	9.69569	12.0052	9.3285	11.1261	#N/A
																4		#N/A	4.01215	4.3786	2.2331	#N/A	#N/A	#N/A		#N/A	#N/A	#N/A	#N/A	#N/A	#N/A	#N/A		#N/A	#N/A	4.16788	#N/A	#N/A	#N/A	#N/A		#N/A	#N/A	#N/A	#N/A	#N/A	#N/A	#N/A
																5		#N/A	3.74902	2.15969	#N/A	#N/A	#N/A	#N/A		#N/A	#N/A	#N/A	#N/A	#N/A	#N/A	#N/A		#N/A	#N/A	4.06621	#N/A	#N/A	#N/A	#N/A		#N/A	#N/A	#N/A	#N/A	#N/A	#N/A	#N/A
																6		#N/A	#N/A	1.88535	#N/A	#N/A	#N/A	#N/A		#N/A	#N/A	#N/A	#N/A	#N/A	#N/A	#N/A		#N/A	#N/A	#N/A	#N/A	#N/A	#N/A	#N/A		#N/A	#N/A	#N/A	#N/A	#N/A	#N/A	#N/A
																7		#N/A	#N/A	#N/A	#N/A	#N/A	#N/A	#N/A		#N/A	#N/A	#N/A	#N/A	#N/A	#N/A	#N/A		#N/A	#N/A	#N/A	#N/A	#N/A	#N/A	#N/A		#N/A	#N/A	#N/A	#N/A	#N/A	#N/A	#N/A
																8		#N/A	#N/A	#N/A	#N/A	#N/A	#N/A	#N/A		#N/A	#N/A	#N/A	#N/A	#N/A	#N/A	#N/A		#N/A	#N/A	#N/A	#N/A	#N/A	#N/A	#N/A		#N/A	#N/A	#N/A	#N/A	#N/A	#N/A	#N/A
																9		#N/A	#N/A	#N/A	#N/A	#N/A	#N/A	#N/A		#N/A	#N/A	#N/A	#N/A	#N/A	#N/A	#N/A		#N/A	#N/A	#N/A	#N/A	#N/A	#N/A	#N/A		#N/A	#N/A	#N/A	#N/A	#N/A	#N/A	#N/A
																10		#N/A	#N/A	#N/A	#N/A	#N/A	#N/A	#N/A		#N/A	#N/A	#N/A	#N/A	#N/A	#N/A	#N/A		#N/A	#N/A	#N/A	#N/A	#N/A	#N/A	#N/A		#N/A	#N/A	#N/A	#N/A	#N/A	#N/A	#N/A
																11		#N/A	#N/A	#N/A	#N/A	#N/A	#N/A	#N/A		#N/A	#N/A	#N/A	#N/A	#N/A	#N/A	#N/A		#N/A	#N/A	#N/A	#N/A	#N/A	#N/A	#N/A		#N/A	#N/A	#N/A	#N/A	#N/A	#N/A	#N/A
																12		#N/A	#N/A	#N/A	#N/A	#N/A	#N/A	#N/A		#N/A	#N/A	#N/A	#N/A	#N/A	#N/A	#N/A		#N/A	#N/A	#N/A	#N/A	#N/A	#N/A	#N/A		#N/A	#N/A	#N/A	#N/A	#N/A	#N/A	#N/A
																13		#N/A	#N/A	#N/A	#N/A	#N/A	#N/A	#N/A		#N/A	#N/A	#N/A	#N/A	#N/A	#N/A	#N/A		#N/A	#N/A	#N/A	#N/A	#N/A	#N/A	#N/A		#N/A	#N/A	#N/A	#N/A	#N/A	#N/A	#N/A
																14		#N/A	#N/A	#N/A	#N/A	#N/A	#N/A	#N/A		#N/A	#N/A	#N/A	#N/A	#N/A	#N/A	#N/A		#N/A	#N/A	#N/A	#N/A	#N/A	#N/A	#N/A		#N/A	#N/A	#N/A	#N/A	#N/A	#N/A	#N/A
																15		#N/A	#N/A	#N/A	#N/A	#N/A	#N/A	#N/A		#N/A	#N/A	#N/A	#N/A	#N/A	#N/A	#N/A		#N/A	#N/A	#N/A	#N/A	#N/A	#N/A	#N/A		#N/A	#N/A	#N/A	#N/A	#N/A	#N/A	#N/A
																16		#N/A	#N/A	#N/A	#N/A	#N/A	#N/A	#N/A		#N/A	#N/A	#N/A	#N/A	#N/A	#N/A	#N/A		#N/A	#N/A	#N/A	#N/A	#N/A	#N/A	#N/A		#N/A	#N/A	#N/A	#N/A	#N/A	#N/A	#N/A
																17		#N/A	#N/A	#N/A	#N/A	#N/A	#N/A	#N/A		#N/A	#N/A	#N/A	#N/A	#N/A	#N/A	#N/A		#N/A	#N/A	#N/A	#N/A	#N/A	#N/A	#N/A		#N/A	#N/A	#N/A	#N/A	#N/A	#N/A	#N/A
																18		#N/A	#N/A	#N/A	#N/A	#N/A	#N/A	#N/A		#N/A	#N/A	#N/A	#N/A	#N/A	#N/A	#N/A		#N/A	#N/A	#N/A	#N/A	#N/A	#N/A	#N/A		#N/A	#N/A	#N/A	#N/A	#N/A	#N/A	#N/A
																19		#N/A	#N/A	#N/A	#N/A	#N/A	#N/A	#N/A		#N/A	#N/A	#N/A	#N/A	#N/A	#N/A	#N/A		#N/A	#N/A	#N/A	#N/A	#N/A	#N/A	#N/A		#N/A	#N/A	#N/A	#N/A	#N/A	#N/A	#N/A
																20		#N/A	#N/A	#N/A	#N/A	#N/A	#N/A	#N/A		#N/A	#N/A	#N/A	#N/A	#N/A	#N/A	#N/A		#N/A	#N/A	#N/A	#N/A	#N/A	#N/A	#N/A		#N/A	#N/A	#N/A	#N/A	#N/A	#N/A	#N/A
																21		#N/A	#N/A	#N/A	#N/A	#N/A	#N/A	#N/A		#N/A	#N/A	#N/A	#N/A	#N/A	#N/A	#N/A		#N/A	#N/A	#N/A	#N/A	#N/A	#N/A	#N/A		#N/A	#N/A	#N/A	#N/A	#N/A	#N/A	#N/A
																22		#N/A	#N/A	#N/A	#N/A	#N/A	#N/A	#N/A		#N/A	#N/A	#N/A	#N/A	#N/A	#N/A	#N/A		#N/A	#N/A	#N/A	#N/A	#N/A	#N/A	#N/A		#N/A	#N/A	#N/A	#N/A	#N/A	#N/A	#N/A
																23		#N/A	#N/A	#N/A	#N/A	#N/A	#N/A	#N/A		#N/A	#N/A	#N/A	#N/A	#N/A	#N/A	#N/A		#N/A	#N/A	#N/A	#N/A	#N/A	#N/A	#N/A		#N/A	#N/A	#N/A	#N/A	#N/A	#N/A	#N/A
																24		#N/A	#N/A	#N/A	#N/A	#N/A	#N/A	#N/A		#N/A	#N/A	#N/A	#N/A	#N/A	#N/A	#N/A		#N/A	#N/A	#N/A	#N/A	#N/A	#N/A	#N/A		#N/A	#N/A	#N/A	#N/A	#N/A	#N/A	#N/A
																25		#N/A	#N/A	#N/A	#N/A	#N/A	#N/A	#N/A		#N/A	#N/A	#N/A	#N/A	#N/A	#N/A	#N/A		#N/A	#N/A	#N/A	#N/A	#N/A	#N/A	#N/A		#N/A	#N/A	#N/A	#N/A	#N/A	#N/A	#N/A
																26		#N/A	#N/A	#N/A	#N/A	#N/A	#N/A	#N/A		#N/A	#N/A	#N/A	#N/A	#N/A	#N/A	#N/A		#N/A	#N/A	#N/A	#N/A	#N/A	#N/A	#N/A		#N/A	#N/A	#N/A	#N/A	#N/A	#N/A	#N/A
																27		#N/A	#N/A	#N/A	#N/A	#N/A	#N/A	#N/A		#N/A	#N/A	#N/A	#N/A	#N/A	#N/A	#N/A		#N/A	#N/A	#N/A	#N/A	#N/A	#N/A	#N/A		#N/A	#N/A	#N/A	#N/A	#N/A	#N/A	#N/A
																28		#N/A	#N/A	#N/A	#N/A	#N/A	#N/A	#N/A		#N/A	#N/A	#N/A	#N/A	#N/A	#N/A	#N/A		#N/A	#N/A	#N/A	#N/A	#N/A	#N/A	#N/A		#N/A	#N/A	#N/A	#N/A	#N/A	#N/A	#N/A
																29
																30
																		Q3-1.5IR								Q3-1.4IR								Q3-1.5IR								Q3-1.5IR
																		0.252484	0.0272005	0.121336	0.0854682	0.128729	-0.088358	0.136809		0.349152	-0.253297	-0.208844	-0.130637	-0.0116869	0.302253	0.159227		0.355572	-0.281923	0.0519607	0.0756588	-0.0231825	0.402311	0.121508		1.09956	-0.236428	0.0511579	0.485462	0.629304	0.974877	0.612275
																1		0.240983	#N/A	#N/A	#N/A	#N/A	#N/A	#N/A		#N/A	#N/A	#N/A	#N/A	#N/A	#N/A	#N/A		0.26698	#N/A	#N/A	#N/A	#N/A	0.250219	#N/A		0.854785	#N/A	#N/A	#N/A	0.608207	#N/A	0.524447
																2		#N/A	#N/A	#N/A	#N/A	#N/A	#N/A	#N/A		#N/A	#N/A	#N/A	#N/A	#N/A	#N/A	#N/A		0.307839	#N/A	#N/A	#N/A	#N/A	0.379028	#N/A		0.932369	#N/A	#N/A	#N/A	#N/A	#N/A	#N/A
																3		#N/A	#N/A	#N/A	#N/A	#N/A	#N/A	#N/A		#N/A	#N/A	#N/A	#N/A	#N/A	#N/A	#N/A		0.326381	#N/A	#N/A	#N/A	#N/A	#N/A	#N/A		1.00516	#N/A	#N/A	#N/A	#N/A	#N/A	#N/A
																4		#N/A	#N/A	#N/A	#N/A	#N/A	#N/A	#N/A		#N/A	#N/A	#N/A	#N/A	#N/A	#N/A	#N/A		#N/A	#N/A	#N/A	#N/A	#N/A	#N/A	#N/A		1.07163	#N/A	#N/A	#N/A	#N/A	#N/A	#N/A
																5		#N/A	#N/A	#N/A	#N/A	#N/A	#N/A	#N/A		#N/A	#N/A	#N/A	#N/A	#N/A	#N/A	#N/A		#N/A	#N/A	#N/A	#N/A	#N/A	#N/A	#N/A		#N/A	#N/A	#N/A	#N/A	#N/A	#N/A	#N/A
																6		#N/A	#N/A	#N/A	#N/A	#N/A	#N/A	#N/A		#N/A	#N/A	#N/A	#N/A	#N/A	#N/A	#N/A		#N/A	#N/A	#N/A	#N/A	#N/A	#N/A	#N/A		#N/A	#N/A	#N/A	#N/A	#N/A	#N/A	#N/A
																7		#N/A	#N/A	#N/A	#N/A	#N/A	#N/A	#N/A		#N/A	#N/A	#N/A	#N/A	#N/A	#N/A	#N/A		#N/A	#N/A	#N/A	#N/A	#N/A	#N/A	#N/A		#N/A	#N/A	#N/A	#N/A	#N/A	#N/A	#N/A
																8		#N/A	#N/A	#N/A	#N/A	#N/A	#N/A	#N/A		#N/A	#N/A	#N/A	#N/A	#N/A	#N/A	#N/A		#N/A	#N/A	#N/A	#N/A	#N/A	#N/A	#N/A		#N/A	#N/A	#N/A	#N/A	#N/A	#N/A	#N/A
																9		#N/A	#N/A	#N/A	#N/A	#N/A	#N/A	#N/A		#N/A	#N/A	#N/A	#N/A	#N/A	#N/A	#N/A		#N/A	#N/A	#N/A	#N/A	#N/A	#N/A	#N/A		#N/A	#N/A	#N/A	#N/A	#N/A	#N/A	#N/A
																10		#N/A	#N/A	#N/A	#N/A	#N/A	#N/A	#N/A		#N/A	#N/A	#N/A	#N/A	#N/A	#N/A	#N/A		#N/A	#N/A	#N/A	#N/A	#N/A	#N/A	#N/A		#N/A	#N/A	#N/A	#N/A	#N/A	#N/A	#N/A
																11		#N/A	#N/A	#N/A	#N/A	#N/A	#N/A	#N/A		#N/A	#N/A	#N/A	#N/A	#N/A	#N/A	#N/A		#N/A	#N/A	#N/A	#N/A	#N/A	#N/A	#N/A		#N/A	#N/A	#N/A	#N/A	#N/A	#N/A	#N/A
																12		#N/A	#N/A	#N/A	#N/A	#N/A	#N/A	#N/A		#N/A	#N/A	#N/A	#N/A	#N/A	#N/A	#N/A		#N/A	#N/A	#N/A	#N/A	#N/A	#N/A	#N/A		#N/A	#N/A	#N/A	#N/A	#N/A	#N/A	#N/A
																13		#N/A	#N/A	#N/A	#N/A	#N/A	#N/A	#N/A		#N/A	#N/A	#N/A	#N/A	#N/A	#N/A	#N/A		#N/A	#N/A	#N/A	#N/A	#N/A	#N/A	#N/A		#N/A	#N/A	#N/A	#N/A	#N/A	#N/A	#N/A
																14		#N/A	#N/A	#N/A	#N/A	#N/A	#N/A	#N/A		#N/A	#N/A	#N/A	#N/A	#N/A	#N/A	#N/A		#N/A	#N/A	#N/A	#N/A	#N/A	#N/A	#N/A		#N/A	#N/A	#N/A	#N/A	#N/A	#N/A	#N/A
																15		#N/A	#N/A	#N/A	#N/A	#N/A	#N/A	#N/A		#N/A	#N/A	#N/A	#N/A	#N/A	#N/A	#N/A		#N/A	#N/A	#N/A	#N/A	#N/A	#N/A	#N/A		#N/A	#N/A	#N/A	#N/A	#N/A	#N/A	#N/A
																16		#N/A	#N/A	#N/A	#N/A	#N/A	#N/A	#N/A		#N/A	#N/A	#N/A	#N/A	#N/A	#N/A	#N/A		#N/A	#N/A	#N/A	#N/A	#N/A	#N/A	#N/A		#N/A	#N/A	#N/A	#N/A	#N/A	#N/A	#N/A
																17		#N/A	#N/A	#N/A	#N/A	#N/A	#N/A	#N/A		#N/A	#N/A	#N/A	#N/A	#N/A	#N/A	#N/A		#N/A	#N/A	#N/A	#N/A	#N/A	#N/A	#N/A		#N/A	#N/A	#N/A	#N/A	#N/A	#N/A	#N/A
																18		#N/A	#N/A	#N/A	#N/A	#N/A	#N/A	#N/A		#N/A	#N/A	#N/A	#N/A	#N/A	#N/A	#N/A		#N/A	#N/A	#N/A	#N/A	#N/A	#N/A	#N/A		#N/A	#N/A	#N/A	#N/A	#N/A	#N/A	#N/A
																19		#N/A	#N/A	#N/A	#N/A	#N/A	#N/A	#N/A		#N/A	#N/A	#N/A	#N/A	#N/A	#N/A	#N/A		#N/A	#N/A	#N/A	#N/A	#N/A	#N/A	#N/A		#N/A	#N/A	#N/A	#N/A	#N/A	#N/A	#N/A
																20		#N/A	#N/A	#N/A	#N/A	#N/A	#N/A	#N/A		#N/A	#N/A	#N/A	#N/A	#N/A	#N/A	#N/A		#N/A	#N/A	#N/A	#N/A	#N/A	#N/A	#N/A		#N/A	#N/A	#N/A	#N/A	#N/A	#N/A	#N/A
																21		#N/A	#N/A	#N/A	#N/A	#N/A	#N/A	#N/A		#N/A	#N/A	#N/A	#N/A	#N/A	#N/A	#N/A		#N/A	#N/A	#N/A	#N/A	#N/A	#N/A	#N/A		#N/A	#N/A	#N/A	#N/A	#N/A	#N/A	#N/A
																22		#N/A	#N/A	#N/A	#N/A	#N/A	#N/A	#N/A		#N/A	#N/A	#N/A	#N/A	#N/A	#N/A	#N/A		#N/A	#N/A	#N/A	#N/A	#N/A	#N/A	#N/A		#N/A	#N/A	#N/A	#N/A	#N/A	#N/A	#N/A
																23		#N/A	#N/A	#N/A	#N/A	#N/A	#N/A	#N/A		#N/A	#N/A	#N/A	#N/A	#N/A	#N/A	#N/A		#N/A	#N/A	#N/A	#N/A	#N/A	#N/A	#N/A		#N/A	#N/A	#N/A	#N/A	#N/A	#N/A	#N/A
																24		#N/A	#N/A	#N/A	#N/A	#N/A	#N/A	#N/A		#N/A	#N/A	#N/A	#N/A	#N/A	#N/A	#N/A		#N/A	#N/A	#N/A	#N/A	#N/A	#N/A	#N/A		#N/A	#N/A	#N/A	#N/A	#N/A	#N/A	#N/A
																25		#N/A	#N/A	#N/A	#N/A	#N/A	#N/A	#N/A		#N/A	#N/A	#N/A	#N/A	#N/A	#N/A	#N/A		#N/A	#N/A	#N/A	#N/A	#N/A	#N/A	#N/A		#N/A	#N/A	#N/A	#N/A	#N/A	#N/A	#N/A
																26		#N/A	#N/A	#N/A	#N/A	#N/A	#N/A	#N/A		#N/A	#N/A	#N/A	#N/A	#N/A	#N/A	#N/A		#N/A	#N/A	#N/A	#N/A	#N/A	#N/A	#N/A		#N/A	#N/A	#N/A	#N/A	#N/A	#N/A	#N/A
																27		#N/A	#N/A	#N/A	#N/A	#N/A	#N/A	#N/A		#N/A	#N/A	#N/A	#N/A	#N/A	#N/A	#N/A		#N/A	#N/A	#N/A	#N/A	#N/A	#N/A	#N/A		#N/A	#N/A	#N/A	#N/A	#N/A	#N/A	#N/A
																28		#N/A	#N/A	#N/A	#N/A	#N/A	#N/A	#N/A		#N/A	#N/A	#N/A	#N/A	#N/A	#N/A	#N/A		#N/A	#N/A	#N/A	#N/A	#N/A	#N/A	#N/A		#N/A	#N/A	#N/A	#N/A	#N/A	#N/A	#N/A
																29
																30
																		Q3-3IR								Q3-3IR								Q3-3IR								Q3-3IR
																		-0.442224	-0.759621	-0.313402	-0.42104	-0.2953	-2.03928			-1.90723	-3.57304	-3.07181	-2.7449	-2.57339	-1.66173			-0.490253	-2.38843	-1.20454	-1.05311	-1.32206	-1.07118			-0.701731	-4.23167	-3.13596	-2.00848	-1.66905	-1.59308
																1
																2
																3
																4
																5
																6
																7
																8
																9
																10
																11
																12
																13
																14
																15
																16
																17
																18
																19
																20
																21
																22
																23
																24
																25
																26
																27
																28
																29
																30

## Sheet: Intra RMSEs_Boxplot_mod
																		4D	5	10	15	25	35	70		4D	5	10	15	25	35	70		4D	5	10	15	25	35	70		4D	5	10	15	25	35	70
																Max-75%		0.30612	0.369286	0.181089	0.204868	0.399762	1.00284	0.174014		1.32652	3.18551	4.01907	0	0.798063	1.27155	0.493078		0.658183	0.0627369	0.51351	0.223055	0.564408	0.344143	0.462474		1.47574	2.79744	2.27255	0	1.05497	2.56148	1.62843
																75%-Med		0.16079	0.381219	0.133943	0.220481	0.15916	0.789543	0.105803		0.696495	2.09281	2.72911	1.22305	0.96488	0.844398	0.985241		0.281937	1.0715	0.348088	0.403598	0.413791	0.182361	0.132499		0.630547	2.31814	2.54904	0.802606	0.713465	0.882686	0.88506
																Med-25%		0.0623496	0.0937853	0.18406	0.146703	0.150247	0.505323	0.111602		0.713859	0.230171	0.0713098	0.0427205	0.146531	0.235153	0.108951		0.253386	0.344897	0.32616	0.343172	0.341106	0.557864	0.194099		0.437208	0.439425	0.268855	0.473158	0.560225	0.883905	0.302228
																0.25		0.490948	0.278912	0.222851	0.218837	0.241562	0.567695	0.194892		0.831672	0.743464	0.693397	0.700443	0.702434	0.722366	0.60781		0.637514	0.393617	0.407038	0.358372	0.354221	1.07421	0.398248		1.42006	1.00125	0.879192	0.84362	0.847299	1.60387	0.766973
																25%-Min		0.0290718	0.117888	0.0634685	0.0639233	0.092152	0.363158	0.0490672		0.411625	0.323025	0.161294	0.160763	0.213622	0.264686	0.178905		0.201085	0.192194	0.212768	0.160237	0.149357	0.366123	0.141326		0.565273	0.29368	0.164161	0.177525	0.239093	0.532805	0.242527
																Max		1.02021	1.1232	0.721943	0.790889	0.950731	2.8654	0.586311		3.56855	6.25196	7.51289	1.96621	2.61191	3.07347	2.19508		1.83102	1.87275	1.5948	1.3282	1.67353	2.15858	1.18732		3.96355	6.55625	5.96964	2.11938	3.17596	5.93195	3.58269
																Q3, 75%		0.714087	0.753917	0.540855	0.58602	0.550969	1.86256	0.412297		2.24203	3.06645	3.49382	1.96621	1.81385	1.80192	1.702		1.17284	1.81001	1.08129	1.10514	1.10912	1.81444	0.724846		2.48781	3.75881	3.69709	2.11938	2.12099	3.37046	1.95426
																Q2, Med	0.39936	0.553297	0.372697	0.406912	0.36554	0.391809	1.07302	0.306494	0.903242	1.54553	0.973634	0.764706	0.743163	0.848966	0.957519	0.716761	0.735856	0.890901	0.738514	0.733198	0.701544	0.695327	1.63208	0.592347	1.4241	1.85727	1.44067	1.14805	1.31678	1.40752	2.48778	1.0692
																Q1, 25%		0.490948	0.278912	0.222851	0.218837	0.241562	0.567695	0.194892		0.831672	0.743464	0.693397	0.700443	0.702434	0.722366	0.60781		0.637514	0.393617	0.407038	0.358372	0.354221	1.07421	0.398248		1.42006	1.00125	0.879192	0.84362	0.847299	1.60387	0.766973
																Min		0.461876	0.161024	0.159383	0.154914	0.14941	0.204537	0.145824		0.420046	0.420439	0.532103	0.53968	0.488812	0.457681	0.428905		0.436429	0.201423	0.19427	0.198134	0.204863	0.708089	0.256922		0.854785	0.707569	0.715031	0.666095	0.608207	1.07107	0.524447
																IR		0.22314	0.475005	0.318004	0.367183	0.309407	1.29487	0.217405		1.41035	2.32298	2.80042	1.26577	1.11141	1.07955	1.09419		0.535324	1.41639	0.674249	0.746769	0.754897	0.740225	0.326598		1.06776	2.75756	2.8179	1.27576	1.27369	1.76659	1.18729
																		Q3+1.5IR								Q3+1.5IR								Q3+1.5IR								Q3+1.5IR
																		1.0488	1.46642	1.01786	1.1368	1.01508	3.80486	0.738404		4.35756	6.55092	7.69445	3.86487	3.48096	3.42124	3.34329		1.97582	3.9346	2.09266	2.2253	2.24146	2.92478	1.21474		4.08945	7.89516	7.92394	4.03303	4.03152	6.02035	3.73519
																1		#N/A	#N/A	#N/A	#N/A	#N/A	#N/A	0.927694		#N/A	#N/A	8.21644	#N/A	#N/A	#N/A	3.46253		#N/A	#N/A	#N/A	#N/A	#N/A	3.9651	1.66192		#N/A	#N/A	9.69569	#N/A	#N/A	#N/A	#N/A
																2		1.17568	#N/A	#N/A	#N/A	1.2288	#N/A	0.776238		#N/A	#N/A	7.83824	#N/A	4.71293	5.0006	#N/A		#N/A	#N/A	#N/A	2.96337	#N/A	3.43527	#N/A		#N/A	#N/A	9.48625	#N/A	5.2253	#N/A	#N/A
																3		1.12538	#N/A	#N/A	1.13727	#N/A	#N/A	#N/A		#N/A	7.19442	#N/A	4.43943	3.67127	#N/A	#N/A		#N/A	5.63461	#N/A	#N/A	#N/A	3.0491	#N/A		#N/A	8.50834	9.07545	5.40571	4.87203	#N/A	#N/A
																4		#N/A	#N/A	#N/A	#N/A	#N/A	#N/A	#N/A		#N/A	#N/A	#N/A	4.07771	#N/A	#N/A	#N/A		#N/A	#N/A	#N/A	#N/A	#N/A	#N/A	#N/A		#N/A	8.01322	8.80315	4.64631	#N/A	#N/A	#N/A
																5		#N/A	#N/A	#N/A	#N/A	#N/A	#N/A	#N/A		#N/A	#N/A	#N/A	4.03047	#N/A	#N/A	#N/A		#N/A	#N/A	#N/A	#N/A	#N/A	#N/A	#N/A		#N/A	#N/A	#N/A	4.38354	#N/A	#N/A	#N/A
																6		#N/A	#N/A	#N/A	#N/A	#N/A	#N/A	#N/A		#N/A	#N/A	#N/A	#N/A	#N/A	#N/A	#N/A		#N/A	#N/A	#N/A	#N/A	#N/A	#N/A	#N/A		#N/A	#N/A	#N/A	#N/A	#N/A	#N/A	#N/A
																7		#N/A	#N/A	#N/A	#N/A	#N/A	#N/A	#N/A		#N/A	#N/A	#N/A	#N/A	#N/A	#N/A	#N/A		#N/A	#N/A	#N/A	#N/A	#N/A	#N/A	#N/A		#N/A	#N/A	#N/A	#N/A	#N/A	#N/A	#N/A
																8		#N/A	#N/A	#N/A	#N/A	#N/A	#N/A	#N/A		#N/A	#N/A	#N/A	#N/A	#N/A	#N/A	#N/A		#N/A	#N/A	#N/A	#N/A	#N/A	#N/A	#N/A		#N/A	#N/A	#N/A	#N/A	#N/A	#N/A	#N/A
																9		#N/A	#N/A	#N/A	#N/A	#N/A	#N/A	#N/A		#N/A	#N/A	#N/A	#N/A	#N/A	#N/A	#N/A		#N/A	#N/A	#N/A	#N/A	#N/A	#N/A	#N/A		#N/A	#N/A	#N/A	#N/A	#N/A	#N/A	#N/A
																10		#N/A	#N/A	#N/A	#N/A	#N/A	#N/A	#N/A		#N/A	#N/A	#N/A	#N/A	#N/A	#N/A	#N/A		#N/A	#N/A	#N/A	#N/A	#N/A	#N/A	#N/A		#N/A	#N/A	#N/A	#N/A	#N/A	#N/A	#N/A
																11		#N/A	#N/A	#N/A	#N/A	#N/A	#N/A	#N/A		#N/A	#N/A	#N/A	#N/A	#N/A	#N/A	#N/A		#N/A	#N/A	#N/A	#N/A	#N/A	#N/A	#N/A		#N/A	#N/A	#N/A	#N/A	#N/A	#N/A	#N/A
																12		#N/A	#N/A	#N/A	#N/A	#N/A	#N/A	#N/A		#N/A	#N/A	#N/A	#N/A	#N/A	#N/A	#N/A		#N/A	#N/A	#N/A	#N/A	#N/A	#N/A	#N/A		#N/A	#N/A	#N/A	#N/A	#N/A	#N/A	#N/A
																13		#N/A	#N/A	#N/A	#N/A	#N/A	#N/A	#N/A		#N/A	#N/A	#N/A	#N/A	#N/A	#N/A	#N/A		#N/A	#N/A	#N/A	#N/A	#N/A	#N/A	#N/A		#N/A	#N/A	#N/A	#N/A	#N/A	#N/A	#N/A
																14		#N/A	#N/A	#N/A	#N/A	#N/A	#N/A	#N/A		#N/A	#N/A	#N/A	#N/A	#N/A	#N/A	#N/A		#N/A	#N/A	#N/A	#N/A	#N/A	#N/A	#N/A		#N/A	#N/A	#N/A	#N/A	#N/A	#N/A	#N/A
																15		#N/A	#N/A	#N/A	#N/A	#N/A	#N/A	#N/A		#N/A	#N/A	#N/A	#N/A	#N/A	#N/A	#N/A		#N/A	#N/A	#N/A	#N/A	#N/A	#N/A	#N/A		#N/A	#N/A	#N/A	#N/A	#N/A	#N/A	#N/A
																16		#N/A	#N/A	#N/A	#N/A	#N/A	#N/A	#N/A		#N/A	#N/A	#N/A	#N/A	#N/A	#N/A	#N/A		#N/A	#N/A	#N/A	#N/A	#N/A	#N/A	#N/A		#N/A	#N/A	#N/A	#N/A	#N/A	#N/A	#N/A
																17		#N/A	#N/A	#N/A	#N/A	#N/A	#N/A	#N/A		#N/A	#N/A	#N/A	#N/A	#N/A	#N/A	#N/A		#N/A	#N/A	#N/A	#N/A	#N/A	#N/A	#N/A		#N/A	#N/A	#N/A	#N/A	#N/A	#N/A	#N/A
																18		#N/A	#N/A	#N/A	#N/A	#N/A	#N/A	#N/A		#N/A	#N/A	#N/A	#N/A	#N/A	#N/A	#N/A		#N/A	#N/A	#N/A	#N/A	#N/A	#N/A	#N/A		#N/A	#N/A	#N/A	#N/A	#N/A	#N/A	#N/A
																19		#N/A	#N/A	#N/A	#N/A	#N/A	#N/A	#N/A		#N/A	#N/A	#N/A	#N/A	#N/A	#N/A	#N/A		#N/A	#N/A	#N/A	#N/A	#N/A	#N/A	#N/A		#N/A	#N/A	#N/A	#N/A	#N/A	#N/A	#N/A
																20		#N/A	#N/A	#N/A	#N/A	#N/A	#N/A	#N/A		#N/A	#N/A	#N/A	#N/A	#N/A	#N/A	#N/A		#N/A	#N/A	#N/A	#N/A	#N/A	#N/A	#N/A		#N/A	#N/A	#N/A	#N/A	#N/A	#N/A	#N/A
																21		#N/A	#N/A	#N/A	#N/A	#N/A	#N/A	#N/A		#N/A	#N/A	#N/A	#N/A	#N/A	#N/A	#N/A		#N/A	#N/A	#N/A	#N/A	#N/A	#N/A	#N/A		#N/A	#N/A	#N/A	#N/A	#N/A	#N/A	#N/A
																22		#NUM!	#NUM!	#NUM!	#NUM!	#NUM!	#NUM!	#NUM!		#NUM!	#NUM!	#NUM!	#NUM!	#NUM!	#NUM!	#NUM!		#NUM!	#NUM!	#NUM!	#NUM!	#NUM!	#NUM!	#NUM!		#NUM!	#NUM!	#NUM!	#NUM!	#NUM!	#NUM!	#NUM!
																23		#NUM!	#NUM!	#NUM!	#NUM!	#NUM!	#NUM!	#NUM!		#NUM!	#NUM!	#NUM!	#NUM!	#NUM!	#NUM!	#NUM!		#NUM!	#NUM!	#NUM!	#NUM!	#NUM!	#NUM!	#NUM!		#NUM!	#NUM!	#NUM!	#NUM!	#NUM!	#NUM!	#NUM!
																24		#NUM!	#NUM!	#NUM!	#NUM!	#NUM!	#NUM!	#NUM!		#NUM!	#NUM!	#NUM!	#NUM!	#NUM!	#NUM!	#NUM!		#NUM!	#NUM!	#NUM!	#NUM!	#NUM!	#NUM!	#NUM!		#NUM!	#NUM!	#NUM!	#NUM!	#NUM!	#NUM!	#NUM!
																25		#NUM!	#NUM!	#NUM!	#NUM!	#NUM!	#NUM!	#NUM!		#NUM!	#NUM!	#NUM!	#NUM!	#NUM!	#NUM!	#NUM!		#NUM!	#NUM!	#NUM!	#NUM!	#NUM!	#NUM!	#NUM!		#NUM!	#NUM!	#NUM!	#NUM!	#NUM!	#NUM!	#NUM!
																26		#NUM!	#NUM!	#NUM!	#NUM!	#NUM!	#NUM!	#NUM!		#NUM!	#NUM!	#NUM!	#NUM!	#NUM!	#NUM!	#NUM!		#NUM!	#NUM!	#NUM!	#NUM!	#NUM!	#NUM!	#NUM!		#NUM!	#NUM!	#NUM!	#NUM!	#NUM!	#NUM!	#NUM!
																27		#NUM!	#NUM!	#NUM!	#NUM!	#NUM!	#NUM!	#NUM!		#NUM!	#NUM!	#NUM!	#NUM!	#NUM!	#NUM!	#NUM!		#NUM!	#NUM!	#NUM!	#NUM!	#NUM!	#NUM!	#NUM!		#NUM!	#NUM!	#NUM!	#NUM!	#NUM!	#NUM!	#NUM!
																28		#NUM!	#NUM!	#NUM!	#NUM!	#NUM!	#NUM!	#NUM!		#NUM!	#NUM!	#NUM!	#NUM!	#NUM!	#NUM!	#NUM!		#NUM!	#NUM!	#NUM!	#NUM!	#NUM!	#NUM!	#NUM!		#NUM!	#NUM!	#NUM!	#NUM!	#NUM!	#NUM!	#NUM!
																29
																30
																		Q3+3IR								Q3+3IR								Q3+3IR								Q3+3IR
																		1.38351	2.17893	1.49487	1.68757	1.47919	5.74716	1.06451		6.47309	10.0354	11.8951	5.76352	5.14808	5.04057	4.98458		2.77881	6.05919	3.10403	3.34545	3.37381	4.03511	1.70464		5.69108	12.0315	12.1508	5.94667	5.94206	8.67024	5.51612
																1		2.56595	67.8276	4.40144	2.4528	2.05011	#N/A	#N/A		#N/A	139.531	#N/A	11.7149	8.94524	9.99939	#N/A		#N/A	46.0123	4.67248	3.51446	3.59467	#N/A	#N/A		#N/A	161.823	#N/A	12.0052	9.3285	11.132	#N/A
																2		#N/A	4.16605	4.3786	2.2331	#N/A	#N/A	#N/A		#N/A	15.1503	#N/A	5.98678	#N/A	#N/A	#N/A		#N/A	7.67443	4.16788	#N/A	#N/A	#N/A	#N/A		#N/A	17.3921	#N/A	7.04343	#N/A	#N/A	#N/A
																3		#N/A	3.74902	2.15969	#N/A	#N/A	#N/A	#N/A		#N/A	#N/A	#N/A	#N/A	#N/A	#N/A	#N/A		#N/A	#N/A	4.06621	#N/A	#N/A	#N/A	#N/A		#N/A	#N/A	#N/A	#N/A	#N/A	#N/A	#N/A
																4		#N/A	#N/A	1.88535	#N/A	#N/A	#N/A	#N/A		#N/A	#N/A	#N/A	#N/A	#N/A	#N/A	#N/A		#N/A	#N/A	3.76468	#N/A	#N/A	#N/A	#N/A		#N/A	#N/A	#N/A	#N/A	#N/A	#N/A	#N/A
																5		#N/A	#N/A	#N/A	#N/A	#N/A	#N/A	#N/A		#N/A	#N/A	#N/A	#N/A	#N/A	#N/A	#N/A		#N/A	#N/A	#N/A	#N/A	#N/A	#N/A	#N/A		#N/A	#N/A	#N/A	#N/A	#N/A	#N/A	#N/A
																6		#N/A	#N/A	#N/A	#N/A	#N/A	#N/A	#N/A		#N/A	#N/A	#N/A	#N/A	#N/A	#N/A	#N/A		#N/A	#N/A	#N/A	#N/A	#N/A	#N/A	#N/A		#N/A	#N/A	#N/A	#N/A	#N/A	#N/A	#N/A
																7		#N/A	#N/A	#N/A	#N/A	#N/A	#N/A	#N/A		#N/A	#N/A	#N/A	#N/A	#N/A	#N/A	#N/A		#N/A	#N/A	#N/A	#N/A	#N/A	#N/A	#N/A		#N/A	#N/A	#N/A	#N/A	#N/A	#N/A	#N/A
																8		#N/A	#N/A	#N/A	#N/A	#N/A	#N/A	#N/A		#N/A	#N/A	#N/A	#N/A	#N/A	#N/A	#N/A		#N/A	#N/A	#N/A	#N/A	#N/A	#N/A	#N/A		#N/A	#N/A	#N/A	#N/A	#N/A	#N/A	#N/A
																9		#N/A	#N/A	#N/A	#N/A	#N/A	#N/A	#N/A		#N/A	#N/A	#N/A	#N/A	#N/A	#N/A	#N/A		#N/A	#N/A	#N/A	#N/A	#N/A	#N/A	#N/A		#N/A	#N/A	#N/A	#N/A	#N/A	#N/A	#N/A
																10		#N/A	#N/A	#N/A	#N/A	#N/A	#N/A	#N/A		#N/A	#N/A	#N/A	#N/A	#N/A	#N/A	#N/A		#N/A	#N/A	#N/A	#N/A	#N/A	#N/A	#N/A		#N/A	#N/A	#N/A	#N/A	#N/A	#N/A	#N/A
																11		#N/A	#N/A	#N/A	#N/A	#N/A	#N/A	#N/A		#N/A	#N/A	#N/A	#N/A	#N/A	#N/A	#N/A		#N/A	#N/A	#N/A	#N/A	#N/A	#N/A	#N/A		#N/A	#N/A	#N/A	#N/A	#N/A	#N/A	#N/A
																12		#N/A	#N/A	#N/A	#N/A	#N/A	#N/A	#N/A		#N/A	#N/A	#N/A	#N/A	#N/A	#N/A	#N/A		#N/A	#N/A	#N/A	#N/A	#N/A	#N/A	#N/A		#N/A	#N/A	#N/A	#N/A	#N/A	#N/A	#N/A
																13		#N/A	#N/A	#N/A	#N/A	#N/A	#N/A	#N/A		#N/A	#N/A	#N/A	#N/A	#N/A	#N/A	#N/A		#N/A	#N/A	#N/A	#N/A	#N/A	#N/A	#N/A		#N/A	#N/A	#N/A	#N/A	#N/A	#N/A	#N/A
																14		#N/A	#N/A	#N/A	#N/A	#N/A	#N/A	#N/A		#N/A	#N/A	#N/A	#N/A	#N/A	#N/A	#N/A		#N/A	#N/A	#N/A	#N/A	#N/A	#N/A	#N/A		#N/A	#N/A	#N/A	#N/A	#N/A	#N/A	#N/A
																15		#N/A	#N/A	#N/A	#N/A	#N/A	#N/A	#N/A		#N/A	#N/A	#N/A	#N/A	#N/A	#N/A	#N/A		#N/A	#N/A	#N/A	#N/A	#N/A	#N/A	#N/A		#N/A	#N/A	#N/A	#N/A	#N/A	#N/A	#N/A
																16		#N/A	#N/A	#N/A	#N/A	#N/A	#N/A	#N/A		#N/A	#N/A	#N/A	#N/A	#N/A	#N/A	#N/A		#N/A	#N/A	#N/A	#N/A	#N/A	#N/A	#N/A		#N/A	#N/A	#N/A	#N/A	#N/A	#N/A	#N/A
																17		#N/A	#N/A	#N/A	#N/A	#N/A	#N/A	#N/A		#N/A	#N/A	#N/A	#N/A	#N/A	#N/A	#N/A		#N/A	#N/A	#N/A	#N/A	#N/A	#N/A	#N/A		#N/A	#N/A	#N/A	#N/A	#N/A	#N/A	#N/A
																18		#N/A	#N/A	#N/A	#N/A	#N/A	#N/A	#N/A		#N/A	#N/A	#N/A	#N/A	#N/A	#N/A	#N/A		#N/A	#N/A	#N/A	#N/A	#N/A	#N/A	#N/A		#N/A	#N/A	#N/A	#N/A	#N/A	#N/A	#N/A
																19		#N/A	#N/A	#N/A	#N/A	#N/A	#N/A	#N/A		#N/A	#N/A	#N/A	#N/A	#N/A	#N/A	#N/A		#N/A	#N/A	#N/A	#N/A	#N/A	#N/A	#N/A		#N/A	#N/A	#N/A	#N/A	#N/A	#N/A	#N/A
																20		#N/A	#N/A	#N/A	#N/A	#N/A	#N/A	#N/A		#N/A	#N/A	#N/A	#N/A	#N/A	#N/A	#N/A		#N/A	#N/A	#N/A	#N/A	#N/A	#N/A	#N/A		#N/A	#N/A	#N/A	#N/A	#N/A	#N/A	#N/A
																21		#N/A	#N/A	#N/A	#N/A	#N/A	#N/A	#N/A		#N/A	#N/A	#N/A	#N/A	#N/A	#N/A	#N/A		#N/A	#N/A	#N/A	#N/A	#N/A	#N/A	#N/A		#N/A	#N/A	#N/A	#N/A	#N/A	#N/A	#N/A
																22		#NUM!	#NUM!	#NUM!	#NUM!	#NUM!	#NUM!	#NUM!		#NUM!	#NUM!	#NUM!	#NUM!	#NUM!	#NUM!	#NUM!		#NUM!	#NUM!	#NUM!	#NUM!	#NUM!	#NUM!	#NUM!		#NUM!	#NUM!	#NUM!	#NUM!	#NUM!	#NUM!	#NUM!
																23		#NUM!	#NUM!	#NUM!	#NUM!	#NUM!	#NUM!	#NUM!		#NUM!	#NUM!	#NUM!	#NUM!	#NUM!	#NUM!	#NUM!		#NUM!	#NUM!	#NUM!	#NUM!	#NUM!	#NUM!	#NUM!		#NUM!	#NUM!	#NUM!	#NUM!	#NUM!	#NUM!	#NUM!
																24		#NUM!	#NUM!	#NUM!	#NUM!	#NUM!	#NUM!	#NUM!		#NUM!	#NUM!	#NUM!	#NUM!	#NUM!	#NUM!	#NUM!		#NUM!	#NUM!	#NUM!	#NUM!	#NUM!	#NUM!	#NUM!		#NUM!	#NUM!	#NUM!	#NUM!	#NUM!	#NUM!	#NUM!
																25		#NUM!	#NUM!	#NUM!	#NUM!	#NUM!	#NUM!	#NUM!		#NUM!	#NUM!	#NUM!	#NUM!	#NUM!	#NUM!	#NUM!		#NUM!	#NUM!	#NUM!	#NUM!	#NUM!	#NUM!	#NUM!		#NUM!	#NUM!	#NUM!	#NUM!	#NUM!	#NUM!	#NUM!
																26		#NUM!	#NUM!	#NUM!	#NUM!	#NUM!	#NUM!	#NUM!		#NUM!	#NUM!	#NUM!	#NUM!	#NUM!	#NUM!	#NUM!		#NUM!	#NUM!	#NUM!	#NUM!	#NUM!	#NUM!	#NUM!		#NUM!	#NUM!	#NUM!	#NUM!	#NUM!	#NUM!	#NUM!
																27		#NUM!	#NUM!	#NUM!	#NUM!	#NUM!	#NUM!	#NUM!		#NUM!	#NUM!	#NUM!	#NUM!	#NUM!	#NUM!	#NUM!		#NUM!	#NUM!	#NUM!	#NUM!	#NUM!	#NUM!	#NUM!		#NUM!	#NUM!	#NUM!	#NUM!	#NUM!	#NUM!	#NUM!
																28		#NUM!	#NUM!	#NUM!	#NUM!	#NUM!	#NUM!	#NUM!		#NUM!	#NUM!	#NUM!	#NUM!	#NUM!	#NUM!	#NUM!		#NUM!	#NUM!	#NUM!	#NUM!	#NUM!	#NUM!	#NUM!		#NUM!	#NUM!	#NUM!	#NUM!	#NUM!	#NUM!	#NUM!
																29
																30
																		Q3-1.5IR								Q3-1.4IR								Q3-1.5IR								Q3-1.5IR
																		0.379378	0.0414099	0.0638493	0.0352453	0.0868583	-0.0797383	0.0861891		0.126494	-0.418029	-0.706814	0.0675583	0.146729	0.182591	0.0607142		0.369852	-0.314579	0.0699137	-0.015013	-0.0232279	0.7041	0.234949		0.88618	-0.377533	-0.529757	0.205738	0.210454	0.720576	0.173329
																1		0.318239	#N/A	#N/A	#N/A	#N/A	#N/A	#N/A		#N/A	#N/A	#N/A	#N/A	#N/A	#N/A	#N/A		0.26698	#N/A	#N/A	#N/A	#N/A	0.591837	0.19805		0.854785	#N/A	#N/A	#N/A	#N/A	#N/A	#N/A
																2		#N/A	#N/A	#N/A	#N/A	#N/A	#N/A	#N/A		#N/A	#N/A	#N/A	#N/A	#N/A	#N/A	#N/A		#N/A	#N/A	#N/A	#N/A	#N/A	0.683907	0.202246		#N/A	#N/A	#N/A	#N/A	#N/A	#N/A	#N/A
																3		#N/A	#N/A	#N/A	#N/A	#N/A	#N/A	#N/A		#N/A	#N/A	#N/A	#N/A	#N/A	#N/A	#N/A		#N/A	#N/A	#N/A	#N/A	#N/A	#N/A	#N/A		#N/A	#N/A	#N/A	#N/A	#N/A	#N/A	#N/A
																4		#N/A	#N/A	#N/A	#N/A	#N/A	#N/A	#N/A		#N/A	#N/A	#N/A	#N/A	#N/A	#N/A	#N/A		#N/A	#N/A	#N/A	#N/A	#N/A	#N/A	#N/A		#N/A	#N/A	#N/A	#N/A	#N/A	#N/A	#N/A
																5		#N/A	#N/A	#N/A	#N/A	#N/A	#N/A	#N/A		#N/A	#N/A	#N/A	#N/A	#N/A	#N/A	#N/A		#N/A	#N/A	#N/A	#N/A	#N/A	#N/A	#N/A		#N/A	#N/A	#N/A	#N/A	#N/A	#N/A	#N/A
																6		#N/A	#N/A	#N/A	#N/A	#N/A	#N/A	#N/A		#N/A	#N/A	#N/A	#N/A	#N/A	#N/A	#N/A		#N/A	#N/A	#N/A	#N/A	#N/A	#N/A	#N/A		#N/A	#N/A	#N/A	#N/A	#N/A	#N/A	#N/A
																7		#N/A	#N/A	#N/A	#N/A	#N/A	#N/A	#N/A		#N/A	#N/A	#N/A	#N/A	#N/A	#N/A	#N/A		#N/A	#N/A	#N/A	#N/A	#N/A	#N/A	#N/A		#N/A	#N/A	#N/A	#N/A	#N/A	#N/A	#N/A
																8		#N/A	#N/A	#N/A	#N/A	#N/A	#N/A	#N/A		#N/A	#N/A	#N/A	#N/A	#N/A	#N/A	#N/A		#N/A	#N/A	#N/A	#N/A	#N/A	#N/A	#N/A		#N/A	#N/A	#N/A	#N/A	#N/A	#N/A	#N/A
																9		#N/A	#N/A	#N/A	#N/A	#N/A	#N/A	#N/A		#N/A	#N/A	#N/A	#N/A	#N/A	#N/A	#N/A		#N/A	#N/A	#N/A	#N/A	#N/A	#N/A	#N/A		#N/A	#N/A	#N/A	#N/A	#N/A	#N/A	#N/A
																10		#N/A	#N/A	#N/A	#N/A	#N/A	#N/A	#N/A		#N/A	#N/A	#N/A	#N/A	#N/A	#N/A	#N/A		#N/A	#N/A	#N/A	#N/A	#N/A	#N/A	#N/A		#N/A	#N/A	#N/A	#N/A	#N/A	#N/A	#N/A
																11		#N/A	#N/A	#N/A	#N/A	#N/A	#N/A	#N/A		#N/A	#N/A	#N/A	#N/A	#N/A	#N/A	#N/A		#N/A	#N/A	#N/A	#N/A	#N/A	#N/A	#N/A		#N/A	#N/A	#N/A	#N/A	#N/A	#N/A	#N/A
																12		#N/A	#N/A	#N/A	#N/A	#N/A	#N/A	#N/A		#N/A	#N/A	#N/A	#N/A	#N/A	#N/A	#N/A		#N/A	#N/A	#N/A	#N/A	#N/A	#N/A	#N/A		#N/A	#N/A	#N/A	#N/A	#N/A	#N/A	#N/A
																13		#N/A	#N/A	#N/A	#N/A	#N/A	#N/A	#N/A		#N/A	#N/A	#N/A	#N/A	#N/A	#N/A	#N/A		#N/A	#N/A	#N/A	#N/A	#N/A	#N/A	#N/A		#N/A	#N/A	#N/A	#N/A	#N/A	#N/A	#N/A
																14		#N/A	#N/A	#N/A	#N/A	#N/A	#N/A	#N/A		#N/A	#N/A	#N/A	#N/A	#N/A	#N/A	#N/A		#N/A	#N/A	#N/A	#N/A	#N/A	#N/A	#N/A		#N/A	#N/A	#N/A	#N/A	#N/A	#N/A	#N/A
																15		#N/A	#N/A	#N/A	#N/A	#N/A	#N/A	#N/A		#N/A	#N/A	#N/A	#N/A	#N/A	#N/A	#N/A		#N/A	#N/A	#N/A	#N/A	#N/A	#N/A	#N/A		#N/A	#N/A	#N/A	#N/A	#N/A	#N/A	#N/A
																16		#N/A	#N/A	#N/A	#N/A	#N/A	#N/A	#N/A		#N/A	#N/A	#N/A	#N/A	#N/A	#N/A	#N/A		#N/A	#N/A	#N/A	#N/A	#N/A	#N/A	#N/A		#N/A	#N/A	#N/A	#N/A	#N/A	#N/A	#N/A
																17		#N/A	#N/A	#N/A	#N/A	#N/A	#N/A	#N/A		#N/A	#N/A	#N/A	#N/A	#N/A	#N/A	#N/A		#N/A	#N/A	#N/A	#N/A	#N/A	#N/A	#N/A		#N/A	#N/A	#N/A	#N/A	#N/A	#N/A	#N/A
																18		#N/A	#N/A	#N/A	#N/A	#N/A	#N/A	#N/A		#N/A	#N/A	#N/A	#N/A	#N/A	#N/A	#N/A		#N/A	#N/A	#N/A	#N/A	#N/A	#N/A	#N/A		#N/A	#N/A	#N/A	#N/A	#N/A	#N/A	#N/A
																19		#N/A	#N/A	#N/A	#N/A	#N/A	#N/A	#N/A		#N/A	#N/A	#N/A	#N/A	#N/A	#N/A	#N/A		#N/A	#N/A	#N/A	#N/A	#N/A	#N/A	#N/A		#N/A	#N/A	#N/A	#N/A	#N/A	#N/A	#N/A
																20		#N/A	#N/A	#N/A	#N/A	#N/A	#N/A	#N/A		#N/A	#N/A	#N/A	#N/A	#N/A	#N/A	#N/A		#N/A	#N/A	#N/A	#N/A	#N/A	#N/A	#N/A		#N/A	#N/A	#N/A	#N/A	#N/A	#N/A	#N/A
																21		#N/A	#N/A	#N/A	#N/A	#N/A	#N/A	#N/A		#N/A	#N/A	#N/A	#N/A	#N/A	#N/A	#N/A		#N/A	#N/A	#N/A	#N/A	#N/A	#N/A	#N/A		#N/A	#N/A	#N/A	#N/A	#N/A	#N/A	#N/A
																22		#NUM!	#NUM!	#NUM!	#NUM!	#NUM!	#NUM!	#NUM!		#NUM!	#NUM!	#NUM!	#NUM!	#NUM!	#NUM!	#NUM!		#NUM!	#NUM!	#NUM!	#NUM!	#NUM!	#NUM!	#NUM!		#NUM!	#NUM!	#NUM!	#NUM!	#NUM!	#NUM!	#NUM!
																23		#NUM!	#NUM!	#NUM!	#NUM!	#NUM!	#NUM!	#NUM!		#NUM!	#NUM!	#NUM!	#NUM!	#NUM!	#NUM!	#NUM!		#NUM!	#NUM!	#NUM!	#NUM!	#NUM!	#NUM!	#NUM!		#NUM!	#NUM!	#NUM!	#NUM!	#NUM!	#NUM!	#NUM!
																24		#NUM!	#NUM!	#NUM!	#NUM!	#NUM!	#NUM!	#NUM!		#NUM!	#NUM!	#NUM!	#NUM!	#NUM!	#NUM!	#NUM!		#NUM!	#NUM!	#NUM!	#NUM!	#NUM!	#NUM!	#NUM!		#NUM!	#NUM!	#NUM!	#NUM!	#NUM!	#NUM!	#NUM!
																25		#NUM!	#NUM!	#NUM!	#NUM!	#NUM!	#NUM!	#NUM!		#NUM!	#NUM!	#NUM!	#NUM!	#NUM!	#NUM!	#NUM!		#NUM!	#NUM!	#NUM!	#NUM!	#NUM!	#NUM!	#NUM!		#NUM!	#NUM!	#NUM!	#NUM!	#NUM!	#NUM!	#NUM!
																26		#NUM!	#NUM!	#NUM!	#NUM!	#NUM!	#NUM!	#NUM!		#NUM!	#NUM!	#NUM!	#NUM!	#NUM!	#NUM!	#NUM!		#NUM!	#NUM!	#NUM!	#NUM!	#NUM!	#NUM!	#NUM!		#NUM!	#NUM!	#NUM!	#NUM!	#NUM!	#NUM!	#NUM!
																27		#NUM!	#NUM!	#NUM!	#NUM!	#NUM!	#NUM!	#NUM!		#NUM!	#NUM!	#NUM!	#NUM!	#NUM!	#NUM!	#NUM!		#NUM!	#NUM!	#NUM!	#NUM!	#NUM!	#NUM!	#NUM!		#NUM!	#NUM!	#NUM!	#NUM!	#NUM!	#NUM!	#NUM!
																28		#NUM!	#NUM!	#NUM!	#NUM!	#NUM!	#NUM!	#NUM!		#NUM!	#NUM!	#NUM!	#NUM!	#NUM!	#NUM!	#NUM!		#NUM!	#NUM!	#NUM!	#NUM!	#NUM!	#NUM!	#NUM!		#NUM!	#NUM!	#NUM!	#NUM!	#NUM!	#NUM!	#NUM!
																29
																30
																		Q3-3IR								Q3-3IR								Q3-3IR								Q3-3IR
																		0.0446682	-0.671097	-0.413156	-0.51553	-0.377252	-2.02204			-1.98904	-3.9025	-4.90745	-1.8311	-1.52039	-1.43673			-0.433133	-2.43917	-0.941459	-1.13517	-1.15557	-0.406238			-0.715452	-4.51388	-4.7566	-1.70791	-1.70008	-1.92931
																1
																2
																3
																4
																5
																6
																7
																8
																9
																10
																11
																12
																13
																14
																15
																16
																17
																18
																19
																20
																21
																22
																23
																24
																25
																26
																27
																28
																29
																30

## Sheet: Baseline Drift
																a: 1stvs2nd
																b: 1stvs3rd
																c: 2ndvs3rd
															TC=5	10	15			5	10	15
													Patient #		IR	IR	IR		Elapsed time[min]	IR	IR	IR
													1	a	2.52	2.31	1.835		1.65	2.52	2.31	1.835
														b	0.17	0.3	0.425		10.95	0.17	0.3	0.425
														c	-2.35	-2.01	-1.41		9.3	2.35	2.01	1.41
													2	a	2.09	1.56	0.525		3.75	2.09	1.56	0.525
														b	-2.87	-1.26	-1.775		8.23333	2.87	1.26	1.775
														c	-4.96	-2.82	-2.3		4.48333	4.96	2.82	2.3
													3		-0.47	-0.45	-0.38		14.95	0.47	0.45	0.38
													4		-1.32	-0.4	0.225		13.1333	1.32	0.4	0.225
													5		-3.28	-2.15	-2.36		10.7	3.28	2.15	2.36
													6		-5.88	-2.4	-2.135		9.86667	5.88	2.4	2.135
													7		9.59	5.125	3.945		12.3333	9.59	5.125	3.945
													9		1.04	0.57	0.09		10	1.04	0.57	0.09
													10		0.455	2.22	3.475		11.6833	0.455	2.22	3.475
													11		-1.48	-0.52	-0.475		11.0333	1.48	0.52	0.475
													13		-0.66	0.02	0.15		10.1333	0.66	0.02	0.15
													14		-0.13	0.82	-0.355		9.93333	0.13	0.82	0.355
													15		-1.22	-0.5	-0.355		10.0667	1.22	0.5	0.355
													16		-1.23	-0.74	-0.335		11.3333	1.23	0.74	0.335
													18		-3.64	-0.62	-0.62		3.8	3.64	0.62	0.62
													19		-7.72	-5.61	-5.5		10.1333	7.72	5.61	5.5
													20		2.95	2.59	1.19		12.1667	2.95	2.59	1.19
													21		-0.11	-0.25	-1.25		10.1667	0.11	0.25	1.25
													22		0.59	0.7	1.195		9.9	0.59	0.7	1.195
																		Median	10.1333	1.48	0.82	1.19
																		Max	14.95	9.59	5.61	5.5
																		Min	1.65	0.11	0.02	0.09

## Sheet: Changes in 3D RMSE
																																								TM	No Correction							4D-CBCT
																																								TC	4D-CBCT	5	10	15	25	35	70	0	5
																																						P1		2->1	3.01408	9.45224	2.72663	4.29139	3.07602	3.5226	2.7006	3.01408	2.68664
																																								3->1	3.08428	3.07576	2.93957	2.76411	2.65155	2.76116	2.08886	3.08428	2.7353
																																								1->2	3.73203	6.67348	6.72474	6.25799	5.64851	6.16149	5.87051	3.73203	9.89961
																																								3->2	3.51176	3.74556	4.09746	3.86811	4.07079	6.7344	5.65766	3.51176	8.0657
																																								1->3	2.39621	1.69487	1.58468	1.55262	1.60699	1.63143	1.65851	2.39621	2.72742
																																								2->3	2.62651	7.47904	2.30553	3.16253	2.31416	2.5887	2.30592	2.62651	2.28823
																																						P2		2->1	2.36144	2.62766	1.90516	1.84692	1.72924	1.77875	2.72745	2.36144	1.77936
																																								3->1	4.95668	4.91672	5.2052	5.31699	5.37328	5.39153	5.57368	4.95668	2.31996
																																								1->2	4.57201	3.98733	4.12506	4.17467	4.36106	4.59093	4.22731	4.57201	8.77182
																																								3->2	1.89055	2.09589	2.11269	2.15589	2.1919	2.20416	2.48193	1.89055	8.363
																																								1->3	6.67553	5.6584	5.8479	5.93356	6.10124	6.38322	6.18508	6.67553	1.82126
																																								2->3	4.45009	4.36886	4.82953	4.94792	5.00405	4.89856	3.56974	4.45009	1.9111
																																						P3		3->1	3.58792	60.9868	7.0623	5.32266	1.77236	1.60889	1.59854	3.58792	2.82292
																																								1->3	3.96355	2.7325	2.74957	2.65785	2.71838	2.83619	2.70395	3.96355	4.20493
																																						P4		3->1	1.48102	0.835649	0.804157	0.814437	0.803977	1.07864	1.02324	1.48102	2.374
																																								1->3	0.998963	0.791482	0.69056	0.72035	0.671172	0.724978	0.738605	0.998963	1.18416
																																						P5		3->1	5.00176	2.64126	2.30726	2.32705	2.22001	2.20022	2.09375	5.00176	7.18413
																																								1->3	3.37033	2.34787	2.48641	2.53702	2.02799	1.82164	1.79389	3.37033	3.7736
																																						P6		3->1	5.5267	7.19251	2.86402	2.75136	3.44628	3.53445	3.29739	5.5267	5.60889
																																								1->3	7.05357	5.65323	5.9444	5.95912	7.28137	7.6808	4.86402	7.05357	7.84167
																																						P7		3->1	3.86549	2.50872	3.18098	5.30821	5.56967	5.93884	4.12356	3.86549	19.0439
																																								1->3	3.18066	4.68567	4.36904	4.04396	4.30985	4.63549	2.75907	3.18066	5.16491
																																						P9		3->1	2.539	1.37301	1.59909	1.58074	1.68034	1.59209	1.66746	2.539	1.82897
																																								1->3	2.5404	1.82954	1.69134	1.64527	1.8421	1.79166	1.70999	2.5404	2.33543
																																						P10		2->1	8.09859	3.07334	3.06243	2.99592	3.92542	3.52456	5.79676	8.09859	8.04054
																																									too large RMSEs > 1060
																																						P11		3->1	2.69456	2.20516	2.21187	2.27834	2.05547	2.29508	2.4791	2.69456	5.64341
																																								1->3	5.1795	7.48795	5.58482	5.32066	5.3268	5.304	4.9988	5.1795	4.12143
																																						P13		3->1	1.0574	0.809939	0.61415	0.627701	0.561453	0.58397	0.577035	1.0574	2.18322
																																								1->3	1.09523	0.853013	0.853674	0.814142	0.785452	0.7661	0.755654	1.09523	1.76269
																																						P14		3->1	5.93374	6.55641	6.40619	7.80127	6.53364	6.00972	6.17146	5.93374	3.07413
																																								1->3	6.32235	6.42536	6.09841	6.2882	6.14487	6.29421	6.02576	6.32235	9.82631
																																						P15		3->1	6.72219	9.93077	10.1928	10.2412	10.0487	9.80621	7.49758	6.72219	4.69969
																																								1->3	8.59066	10.6668	10.5544	10.8044	9.13416	8.10932	7.5706	8.59066	5.33523
																																						P16		3->1	1.51102	2.01603	1.50364	1.49266	1.27601	1.21034	1.18305	1.51102	2.92126
																																								1->3	1.87558	4.20085	1.01276	1.02769	1.10475	0.814727	0.998364	1.87558	3.58459
																																						P18		2->1	1.68858	2.31431	1.42601	1.41368	1.56541	1.65294	1.48405	1.68858	4.31161
																																								1->2	2.09758	1.64049	1.67675	1.79947	1.96387	1.87702	1.94958	2.09758	3.41432
																																						P19		3->1	2.21818	4.14197	1.41112	1.52861	1.2962	1.16742	1.32316	2.21818	2.81612
																																								1->3	3.14233	3.37658	2.14646	2.064	1.98222	1.88945	1.83339	3.14233	3.67088
																																						P20		3->1	3.99375	2.92344	3.05023	3.2296	2.84959	3.20053	3.46807	3.99375	4.82494
																																								1->3	4.12053	3.08824	4.24592	4.78297	4.70714	4.83566	4.24667	4.12053	9.20471
																																						P21		3->1	3.01255	2.08323	2.19327	2.36357	2.41171	2.14241	2.30771	3.01255	2.58572
																																								1->3	7.29235	2.76404	3.9323	3.6162	3.99769	3.68563	3.62428	7.29235	7.46345
																																						P22		3->1	2.016	1.44127	1.5311	1.74725	2.02117	2.05288	3.46807	2.016	4.51622
																																								1->3	2.4093	1.66318	1.58232	1.5169	1.5012	1.53561	4.24667	2.4093	2.69856
[truncated: 23 more columns]

## Sheet: Patient 2 Trajectory
																																					without correction
																									true target position [mm]			LR			SI			AP			estimated target position [mm] ave			error [mm]					LR			SI
																								time[s]	LR	SI	AP	X1	X2	X3	X1	X2	X3	X1	X2	X3	LR	SI	AP	LR	SI	AP	3D		X1	X2	X3	X1	X2
																							1	0	-14.4857	-22.1869	-0.0607242	0	0	0	0	0	0	0	0	0	0	0	0						0	0	0	0	0
																							2	0.2	-14.4372	-19.6101	0.533687	-15.3124	-15.3292	-15.332	-13.8241	-14.068	-14.2032	-2.5756	-2.49805	-2.49179	-15.3245	-14.0318	-2.52181	-0.887329	5.57835	-3.0555	6.42195		-14.4372	-14.4372	-14.4372	-19.6101	-19.6101
																							3	0.4	-14.6303	-17.3501	0.419905	-15.3388	-15.3542	-15.3509	-11.607	-11.9142	-12.0996	-2.60383	-2.56011	-2.58036	-15.348	-11.8736	-2.58143	-0.717656	5.47651	-3.00134	6.28611		-14.6303	-14.6303	-14.6303	-17.3501	-17.3501
																							4	0.6	-14.4902	-15.3931	0.612669	-15.3393	-15.3633	-15.3655	-9.61285	-9.9541	-10.1215	-2.64564	-2.59389	-2.59635	-15.356	-9.89614	-2.61196	-0.865785	5.49694	-3.22463	6.4315		-14.4902	-14.4902	-14.4902	-15.3931	-15.3931
																							5	0.8	-14.6272	-14.0599	0.289346	-15.3115	-15.3538	-15.3643	-8.14857	-8.20436	-8.27526	-2.77987	-2.64614	-2.62063	-15.3432	-8.2094	-2.68221	-0.716	5.85052	-2.97156	6.60087		-14.6272	-14.6272	-14.6272	-14.0599	-14.0599
																							6	1	-14.7636	-12.828	-0.0347644	-15.2876	-15.3367	-15.3408	-6.81125	-6.53089	-6.67433	-2.83878	-2.6829	-2.69742	-15.3217	-6.67216	-2.7397	-0.558056	6.15589	-2.70493	6.74708		-14.7636	-14.7636	-14.7636	-12.828	-12.828
																							7	1.2	-14.6215	-11.4903	0.153178	-15.2652	-15.2846	-15.2897	-5.40834	-5.45091	-5.61132	-2.84868	-2.8602	-2.87068	-15.2798	-5.49019	-2.85985	-0.658354	6.00013	-3.01303	6.74636		-14.6215	-14.6215	-14.6215	-11.4903	-11.4903
																							8	1.4	-14.7566	-10.5654	-0.173167	-15.2209	-15.2426	-15.2531	-4.58738	-4.65022	-4.73192	-2.99266	-2.98528	-2.97307	-15.2389	-4.65651	-2.98367	-0.482243	5.90885	-2.8105	6.56095		-14.7566	-14.7566	-14.7566	-10.5654	-10.5654
																							9	1.6	-14.8873	-9.94948	-0.504025	-15.1936	-15.2326	-15.2391	-3.84795	-3.49284	-3.62825	-3.04792	-2.94864	-2.96597	-15.2218	-3.65634	-2.98751	-0.334478	6.29314	-2.48349	6.77371		-14.8873	-14.8873	-14.8873	-9.94948	-9.94948
																							10	1.8	-14.6863	-9.1276	-0.516957	-15.1746	-15.1806	-15.1866	-2.93491	-2.93723	-3.09832	-3.04082	-3.10677	-3.12656	-15.1806	-2.99015	-3.09138	-0.494319	6.13745	-2.57443	6.67385		-14.6863	-14.6863	-14.6863	-9.1276	-9.1276
																							11	2	-14.6221	-8.61246	-0.786897	-15.1392	-15.1473	-15.1549	-2.44991	-2.58656	-2.73972	-3.14174	-3.20141	-3.21502	-15.1471	-2.59206	-3.18605	-0.52499	6.0204	-2.39916	6.50206		-14.6221	-14.6221	-14.6221	-8.61246	-8.61246
																							12	2.2	-14.8075	-8.20138	-0.92245	-15.1153	-15.1424	-15.1509	-2.19756	-1.91098	-2.07995	-3.21165	-3.16602	-3.18499	-15.1362	-2.06283	-3.18756	-0.328692	6.13855	-2.26511	6.55138		-14.8075	-14.8075	-14.8075	-8.20138	-8.20138
																							13	2.4	-14.3547	-7.78854	-1.06637	-15.1075	-15.1017	-15.1088	-1.75973	-1.82201	-1.99697	-3.19798	-3.3019	-3.32224	-15.106	-1.85957	-3.27404	-0.751281	5.92897	-2.20767	6.3711		-14.3547	-14.3547	-14.3547	-7.78854	-7.78854
																							14	2.6	-14.3471	-7.58238	-1.13904	-15.0879	-15.0879	-15.0951	-1.61685	-1.80424	-1.97923	-3.25882	-3.34673	-3.36576	-15.0903	-1.80011	-3.32377	-0.743235	5.78227	-2.18474	6.22576		-14.3471	-14.3471	-14.3471	-7.58238	-7.58238
																							15	2.8	-14.655	-7.89297	-1.54422	-15.0732	-15.0946	-15.1049	-1.84145	-1.49758	-1.62333	-3.33243	-3.30055	-3.30991	-15.0909	-1.65412	-3.3143	-0.43587	6.23884	-1.77008	6.49972		-14.655	-14.655	-14.655	-7.89297	-7.89297
																							16	3	-14.5202	-7.68575	-1.35494	-15.0845	-15.0683	-15.0722	-1.73063	-1.72133	-1.89026	-3.28232	-3.40432	-3.4328	-15.075	-1.78074	-3.37315	-0.554848	5.90502	-2.01821	6.265		-14.5202	-14.5202	-14.5202	-7.68575	-7.68575
																							17	3.2	-14.3149	-8.7128	-2.0233	-15.0355	-15.0121	-15.013	-3.35873	-3.33386	-3.49827	-3.54906	-3.65513	-3.67326	-15.0202	-3.39695	-3.62582	-0.705292	5.31584	-1.60252	5.59676		-14.3149	-14.3149	-14.3149	-8.7128	-8.7128
																							18	3.4	-14.6727	-12.2152	-2.91373	-14.9637	-14.9743	-14.9791	-6.78186	-5.98249	-6.02274	-3.81303	-3.81227	-3.80405	-14.9724	-6.26236	-3.80978	-0.299716	5.95282	-0.896056	6.02734		-14.6727	-14.6727	-14.6727	-12.2152	-12.2152
																							19	3.6	-13.8985	-15.4008	-2.7298	-15.032	-14.9687	-14.9591	-9.34006	-8.8947	-8.98681	-3.73925	-3.86035	-3.86721	-14.9866	-9.07386	-3.82227	-1.08812	6.3269	-1.09247	6.51208		-13.8985	-13.8985	-13.8985	-15.4008	-15.4008
																							20	3.8	-13.8184	-18.7963	-3.01659	-14.9198	-14.8348	-14.8231	-13.0459	-13.0145	-13.1304	-3.98198	-4.09943	-4.10221	-14.8592	-13.0636	-4.0612	-1.04079	5.73268	-1.04462	5.9193		-13.8184	-13.8184	-13.8184	-18.7963	-18.7963
																							21	4	-13.8718	-22.808	-2.91984	-14.7692	-14.7285	-14.7158	-17.0569	-16.992	-17.1111	-4.25441	-4.30203	-4.30272	-14.7379	-17.0533	-4.28639	-0.866023	5.75466	-1.36655	5.97775		-13.8718	-13.8718	-13.8718	-22.808	-22.808
																							22	4.2	-13.6319	-26.5001	-2.47649	-14.5308	-14.5371	-14.5274	-21.2051	-20.9906	-21.0918	-4.64827	-4.63412	-4.63343	-14.5317	-21.0958	-4.63861	-0.899835	5.40432	-2.16212	5.88992		-13.6319	-13.6319	-13.6319	-26.5001	-26.5001
																							23	4.4	-13.7612	-29.6838	-2.18116	-14.3402	-14.3522	-14.3408	-24.538	-24.4431	-24.561	-4.98379	-4.95968	-4.96447	-14.3444	-24.5141	-4.96931	-0.58321	5.16973	-2.78815	5.90255		-13.7612	-13.7612	-13.7612	-29.6838	-29.6838
																							24	4.6	-14.1246	-31.9519	-2.41669	-14.2292	-14.2646	-14.2562	-26.687	-26.654	-26.7685	-5.1575	-5.09061	-5.0911	-14.25	-26.7032	-5.11307	-0.125359	5.24876	-2.69638	5.90217		-14.1246	-14.1246	-14.1246	-31.9519	-31.9519
																							25	4.8	-13.8111	-31.1002	-1.02287	-14.5212	-14.5125	-14.4949	-25.6591	-25.7884	-25.9765	-4.37393	-4.41264	-4.44389	-14.5095	-25.808	-4.41016	-0.69846	5.29217	-3.38729	6.32207		-13.8111	-13.8111	-13.8111	-31.1002	-31.1002
																							26	5	-13.697	-28.7307	-0.808282	-14.8436	-14.8374	-14.8315	-22.8105	-22.9466	-23.0996	-3.38173	-3.4779	-3.4969	-14.8375	-22.9522	-3.45218	-1.14049	5.77849	-2.64389	6.45615		-13.697	-13.697	-13.697	-28.7307	-28.7307
																							27	5.2	-14.3945	-26.4758	-0.716392	-15.0376	-15.0685	-15.0653	-20.2155	-19.9025	-20.0317	-3.02502	-2.93812	-2.95895	-15.0571	-20.0499	-2.97403	-0.662672	6.42584	-2.25764	6.84306		-14.3945	-14.3945	-14.3945	-26.4758	-26.4758
																							28	5.4	-14.2578	-23.5868	-0.0373833	-15.1723	-15.1555	-15.1477	-17.7501	-17.7792	-17.9094	-2.83584	-2.92576	-2.94836	-15.1585	-17.8129	-2.90332	-0.90078	5.7739	-2.86594	6.50868		-14.2578	-14.2578	-14.2578	-23.5868	-23.5868
																							29	5.6	-14.4878	-20.8105	0.478837	-15.29	-15.294	-15.2822	-14.8897	-14.9731	-15.2109	-2.55975	-2.58674	-2.63891	-15.2887	-15.0245	-2.59513	-0.800874	5.78599	-3.07397	6.60063		-14.4878	-14.4878	-14.4878	-20.8105	-20.8105
																							30	5.8	-14.9346	-19.4793	0.441981	-15.2957	-15.325	-15.3317	-13.2763	-12.9326	-12.9962	-2.79504	-2.64338	-2.6123	-15.3175	-13.0684	-2.68358	-0.382911	6.41097	-3.12556	7.14257		-14.9346	-14.9346	-14.9346	-19.4793	-19.4793
																							31	6	-14.2865	-17.5179	0.894693	-15.3146	-15.3212	-15.3183	-11.5791	-11.3981	-11.5122	-2.78126	-2.7573	-2.76517	-15.318	-11.4965	-2.76791	-1.03159	6.0214	-3.6626	7.12292		-14.2865	-14.2865	-14.2865	-17.5179	-17.5179
																							32	6.2	-14.569	-15.6773	0.476301	-15.315	-15.3368	-15.3439	-10.0746	-9.74969	-9.77498	-2.80489	-2.72627	-2.70213	-15.3319	-9.86643	-2.74443	-0.762858	5.81091	-3.22073	6.68743		-14.569	-14.569	-14.569	-15.6773	-15.6773
																							33	6.4	-14.7707	-14.2452	-0.135232	-15.3077	-15.3466	-15.3514	-8.65671	-7.99523	-8.04074	-2.8208	-2.67729	-2.67617	-15.3352	-8.23089	-2.72475	-0.564573	6.01433	-2.58952	6.57241		-14.7707	-14.7707	-14.7707	-14.2452	-14.2452
																							34	6.6	-14.4034	-12.7019	-0.033201	-15.2907	-15.2883	-15.286	-7.37712	-7.18135	-7.30649	-2.85652	-2.91316	-2.93402	-15.2883	-7.28832	-2.90124	-0.884979	5.41354	-2.86803	6.18993		-14.4034	-14.4034	-14.4034	-12.7019	-12.7019
																							35	6.8	-14.4939	-11.7828	-0.377904	-15.2561	-15.2709	-15.2741	-6.61173	-6.2952	-6.41926	-2.98229	-2.95376	-2.95826	-15.267	-6.44206	-2.96477	-0.773151	5.34076	-2.58687	5.98443		-14.4939	-14.4939	-14.4939	-11.7828	-11.7828
																							36	7	-14.6743	-11.3729	-0.535912	-15.2429	-15.2743	-15.2867	-5.71604	-5.02198	-5.04529	-2.98311	-2.87983	-2.85813	-15.2679	-5.2611	-2.90702	-0.593628	6.1118	-2.37111	6.58245		-14.6743	-14.6743	-14.6743	-11.3729	-11.3729
																							37	7.2	-14.3095	-10.2403	-0.42993	-15.2275	-15.2248	-15.2255	-4.70927	-4.39885	-4.52347	-2.97294	-3.03879	-3.06506	-15.226	-4.54386	-3.02559	-0.916468	5.69648	-2.59566	6.32671		-14.3095	-14.3095	-14.3095	-10.2403	-10.2403
																							38	7.4	-14.578	-9.52075	-0.39888	-15.1884	-15.189	-15.1941	-4.33652	-4.06794	-4.17217	-3.11231	-3.15145	-3.15925	-15.1905	-4.19221	-3.141	-0.612472	5.32853	-2.74212	6.02392		-14.578	-14.578	-14.578	-9.52075	-9.52075
																							39	7.6	-14.7535	-9.31806	-0.562785	-15.1756	-15.1907	-15.1988	-3.88669	-3.34461	-3.42066	-3.12714	-3.09854	-3.10225	-15.1884	-3.55065	-3.10931	-0.434923	5.76741	-2.54652	6.31957		-14.7535	-14.7535	-14.7535	-9.31806	-9.31806
																							40	7.8	-14.3907	-8.70188	-0.918208	-15.1702	-15.1625	-15.1659	-3.10367	-2.91914	-3.04901	-3.07731	-3.1715	-3.19591	-15.1662	-3.02394	-3.14824	-0.775523	5.67794	-2.23003	6.14927		-14.3907	-14.3907	-14.3907	-8.70188	-8.70188
																							41	8	-14.477	-8.18826	-1.26536	-15.1361	-15.1353	-15.1385	-2.9427	-2.76714	-2.94117	-3.20068	-3.25622	-3.28198	-15.1366	-2.88367	-3.24629	-0.659671	5.30459	-1.98093	5.7007		-14.477	-14.477	-14.477	-8.18826	-8.18826
																							42	8.2	-14.5623	-8.3929	-1.15571	-15.1265	-15.1343	-15.1459	-2.77167	-2.38668	-2.46105	-3.22203	-3.23225	-3.228	-15.1356	-2.5398	-3.22743	-0.573316	5.8531	-2.07172	6.23534		-14.5623	-14.5623	-14.5623	-8.3929	-8.3929
																							43	8.4	-14.5565	-8.59793	-1.23208	-15.1052	-15.077	-15.0762	-3.21053	-3.19673	-3.33593	-3.33282	-3.46899	-3.49529	-15.0861	-3.24773	-3.43237	-0.529587	5.35019	-2.20029	5.80916		-14.5565	-14.5565	-14.5565	-8.59793	-8.59793
																							44	8.6	-14.7212	-10.038	-1.87279	-15.0534	-15.0219	-15.0207	-5.19262	-5.20076	-5.31783	-3.58551	-3.69261	-3.70132	-15.032	-5.23707	-3.65982	-0.310786	4.80094	-1.78703	5.13216		-14.7212	-14.7212	-14.7212	-10.038	-10.038
																							45	8.8	-14.3459	-13.7364	-2.24575	-14.996	-14.9853	-14.9825	-8.35758	-7.94683	-8.02784	-3.78781	-3.81934	-3.81701	-14.988	-8.11075	-3.80805	-0.642067	5.62562	-1.5623	5.87373		-14.3459	-14.3459	-14.3459	-13.7364	-13.7364
																							46	9	-13.9726	-17.4337	-2.6128	-14.9421	-14.8817	-14.8743	-11.9347	-11.7557	-11.8289	-3.93248	-4.02308	-4.02017	-14.8994	-11.8397	-3.99191	-0.926758	5.59391	-1.37912	5.83547		-13.9726	-13.9726	-13.9726	-17.4337	-17.4337
																							47	9.2	-14.0572	-21.3361	-2.52632	-14.8288	-14.7854	-14.7776	-15.7986	-15.6308	-15.6818	-4.15305	-4.20466	-4.19728	-14.7973	-15.7037	-4.185	-0.740043	5.63234	-1.65867	5.91795		-14.0572	-14.0572	-14.0572	-21.3361	-21.3361
																							48	9.4	-14.0456	-25.4454	-2.6248	-14.6359	-14.6216	-14.6134	-19.7867	-19.5516	-19.5945	-4.48362	-4.49262	-4.48633	-14.6236	-19.6442	-4.48752	-0.578041	5.80118	-1.86272	6.12026		-14.0456	-14.0456	-14.0456	-25.4454	-25.4454
																							49	9.6	-13.7833	-28.6212	-2.33694	-14.406	-14.4255	-14.4101	-23.4569	-23.2059	-23.3142	-4.86986	-4.83354	-4.84246	-14.4139	-23.3256	-4.84862	-0.630624	5.2956	-2.51168	5.89488		-13.7833	-13.7833	-13.7833	-28.6212	-28.6212
																							50	9.8	-13.8176	-31.2743	-1.50078	-14.2635	-14.2748	-14.2622	-26.0293	-26.031	-26.1667	-5.11153	-5.08852	-5.09696	-14.2668	-26.0756	-5.099	-0.449222	5.19869	-3.59822	6.3384		-13.8176	-13.8176	-13.8176	-31.2743	-31.2743
																							51	10	-14.0905	-32.6077	-1.4984	-14.2228	-14.2482	-14.2383	-27.3289	-27.4389	-27.5792	-5.12275	-5.07507	-5.08096	-14.2364	-27.449	-5.09293	-0.14593	5.15866	-3.59452	6.28917		-14.0905	-14.0905	-14.0905	-32.6077	-32.6077
																							52	10.2	-13.747	-31.6728	-0.906006	-14.4478	-14.4406	-14.4321	-26.3766	-26.6418	-26.7824	-4.47797	-4.52488	-4.53653	-14.4402	-26.6003	-4.51313	-0.693217	5.07256	-3.60712	6.2628		-13.747	-13.747	-13.747	-31.6728	-31.6728
																							53	10.4	-13.7728	-30.0238	-0.50556	-14.6844	-14.6806	-14.6695	-24.4303	-24.6031	-24.774	-3.83252	-3.87948	-3.91196	-14.6782	-24.6025	-3.87465	-0.905319	5.42128	-3.36909	6.44676		-13.7728	-13.7728	-13.7728	-30.0238	-30.0238
																							54	10.6	-14.253	-27.3532	-0.125336	-15.0081	-15.0173	-15.0151	-20.8143	-20.9477	-21.0975	-2.85245	-2.94022	-2.9693	-15.0135	-20.9532	-2.92066	-0.760503	6.40007	-2.79532	7.02517		-14.253	-14.253	-14.253	-27.3532	-27.3532
																							55	10.8	-14.0426	-23.5484	0.669135	-15.1808	-15.1433	-15.1383	-17.8475	-18.4291	-18.5558	-2.6508	-2.85096	-2.87374	-15.1541	-18.2774	-2.79183	-1.11156	5.27092	-3.46097	6.40285		-14.0426	-14.0426	-14.0426	-23.5484	-23.5484
																							56	11	-14.2564	-20.8813	0.968779	-15.2661	-15.2444	-15.2293	-15.4353	-16.0046	-16.2438	-2.66658	-2.7233	-2.77999	-15.2466	-15.8946	-2.72329	-0.990165	4.98676	-3.69207	6.28328		-14.2564	-14.2564	-14.2564	-20.8813	-20.8813
																							57	11.2	-14.3708	-19.1377	1.08383	-15.3187	-15.3316	-15.3364	-13.1282	-13.4701	-13.5699	-2.62887	-2.55539	-2.53672	-15.3289	-13.3894	-2.57366	-0.958113	5.74832	-3.65748	6.88028		-14.3708	-14.3708	-14.3708	-19.1377	-19.1377
																							58	11.4	-14.2024	-16.9867	1.12781	-15.3255	-15.3274	-15.3257	-11.3233	-11.7997	-11.9194	-2.71726	-2.70746	-2.71212	-15.3262	-11.6808	-2.71228	-1.12381	5.30594	-3.84009	6.64547		-14.2024	-14.2024	-14.2024	-16.9867	-16.9867
																							59	11.6	-14.274	-15.2476	0.782859	-15.3177	-15.3486	-15.3509	-9.80737	-9.96637	-10.0761	-2.7876	-2.6665	-2.66474	-15.339	-9.94995	-2.70628	-1.06507	5.2976	-3.48914	6.43219		-14.274	-14.274	-14.274	-15.2476	-15.2476
																							60	11.8	-14.448	-14.2251	0.607454	-15.3065	-15.3606	-15.3672	-8.39548	-8.02677	-8.12176	-2.8185	-2.61172	-2.60697	-15.3447	-8.18134	-2.67906	-0.896739	6.04373	-3.28652	6.93773		-14.448	-14.448	-14.448	-14.2251	-14.2251
																							61	12	-14.2297	-12.6917	0.191445	-15.2966	-15.3082	-15.311	-6.81743	-6.9152	-7.03873	-2.78955	-2.82203	-2.82988	-15.3053	-6.92378	-2.81382	-1.07553	5.7679	-3.00527	6.5922		-14.2297	-14.2297	-14.2297	-12.6917	-12.6917
																							62	12.2	-14.6205	-11.4623	0.364436	-15.2449	-15.2722	-15.2771	-6.20725	-6.04071	-6.15253	-3.00781	-2.93833	-2.93863	-15.2647	-6.13349	-2.96159	-0.644244	5.32877	-3.32603	6.31453		-14.6205	-14.6205	-14.6205	-11.4623	-11.4623
																							63	12.4	-14.6243	-10.7446	0.293285	-15.2348	-15.2719	-15.2822	-5.29019	-4.73603	-4.79927	-2.98802	-2.87291	-2.86402	-15.263	-4.94183	-2.90832	-0.638638	5.80281	-3.2016	6.65813		-14.6243	-14.6243	-14.6243	-10.7446	-10.7446
																							64	12.6	-14.5116	-9.82483	0.0492235	-15.215	-15.2145	-15.219	-4.38836	-4.2179	-4.30027	-3.00206	-3.06687	-3.07737	-15.2162	-4.30218	-3.04877	-0.704598	5.52265	-3.09799	6.37132		-14.5116	-14.5116	-14.5116	-9.82483	-9.82483
																							65	12.8	-14.5659	-9.00696	-0.306119	-15.1791	-15.1899	-15.1927	-4.02313	-3.72732	-3.85641	-3.12422	-3.12711	-3.14795	-15.1873	-3.86895	-3.13309	-0.621352	5.138	-2.82698	5.8972		-14.5659	-14.5659	-14.5659	-9.00696	-9.00696
																							66	13	-14.5625	-8.70132	-0.380289	-15.1713	-15.1864	-15.1953	-3.37735	-2.91676	-3.01278	-3.09921	-3.08378	-3.08999	-15.1843	-3.1023	-3.09099	-0.621805	5.59902	-2.7107	6.25169		-14.5625	-14.5625	-14.5625	-8.70132	-8.70132
																							67	13.2	-14.4985	-7.98481	-0.908525	-15.1546	-15.1473	-15.1523	-2.67665	-2.58656	-2.70938	-3.10058	-3.20141	-3.22192	-15.1514	-2.65753	-3.17463	-0.652926	5.32728	-2.26611	5.82593		-14.4985	-14.4985	-14.4985	-7.98481	-7.98481
																							68	13.4	-14.4925	-7.47422	-0.981283	-15.1224	-15.1258	-15.1303	-2.50588	-2.374	-2.52741	-3.21325	-3.26089	-3.28489	-15.1262	-2.4691	-3.25301	-0.633618	5.00512	-2.27173	5.53294		-14.4925	-14.4925	-14.4925	-7.47422	-7.47422
																							69	13.6	-14.7219	-7.47506	-0.716554	-15.1136	-15.1237	-15.1323	-2.27956	-1.93384	-2.06096	-3.22574	-3.23474	-3.24786	-15.1232	-2.09145	-3.23611	-0.401284	5.38361	-2.51956	5.95755		-14.7219	-14.7219	-14.7219	-7.47506	-7.47506
																							70	13.8	-14.6019	-7.06665	-0.960988	-15.1104	-15.0995	-15.1063	-1.80176	-1.80843	-1.92748	-3.19089	-3.30808	-3.32591	-15.1054	-1.84589	-3.27496	-0.503572	5.22076	-2.31397	5.73274		-14.6019	-14.6019	-14.6019	-7.06665	-7.06665
																							71	14	-14.4343	-6.86246	-0.91876	-15.087	-15.0888	-15.0935	-1.80018	-1.74032	-1.88813	-3.27993	-3.33882	-3.36535	-15.0897	-1.80954	-3.32803	-0.655419	5.05292	-2.40927	5.63615		-14.4343	-14.4343	-14.4343	-6.86246	-6.86246
																							72	14.2	-14.4745	-6.86459	-1.28131	-15.0834	-15.0886	-15.0959	-1.78533	-1.55756	-1.68873	-3.29133	-3.32553	-3.34425	-15.0893	-1.6772	-3.32037	-0.614826	5.18739	-2.03906	5.60756		-14.4745	-14.4745	-14.4745	-6.86459	-6.86459
																							73	14.4	-14.6735	-7.89281	-1.77003	-15.061	-15.0305	-15.031	-2.65697	-2.76241	-2.91976	-3.43497	-3.58035	-3.60495	-15.0408	-2.77972	-3.54009	-0.367286	5.11309	-1.77006	5.42326		-14.6735	-14.6735	-14.6735	-7.89281	-7.89281
																							74	14.6	-14.2666	-10.4551	-2.076	-14.9806	-14.9538	-14.954	-5.74373	-5.67388	-5.7717	-3.75907	-3.84682	-3.85122	-14.9628	-5.72977	-3.81903	-0.696238	4.72534	-1.74303	5.08446		-14.2666	-14.2666	-14.2666	-10.4551	-10.4551
																							75	14.8	-14.2963	-14.5614	-2.46361	-14.938	-14.8916	-14.8843	-9.53889	-9.51049	-9.61906	-3.90145	-3.98581	-3.98992	-14.9047	-9.55615	-3.95906	-0.60839	5.00527	-1.49545	5.2592		-14.2963	-14.2963	-14.2963	-14.5614	-14.5614
																							76	15	-14.1583	-18.5661	-2.72949	-14.8593	-14.7994	-14.7932	-13.6714	-13.7851	-13.862	-4.07407	-4.15296	-4.14904	-14.8173	-13.7728	-4.12535	-0.659035	4.79328	-1.39586	5.0357		-14.1583	-14.1583	-14.1583	-18.5661	-18.5661
																							77	15.2	-14.2671	-22.6694	-2.66365	-14.6621	-14.6585	-14.6427	-18.2206	-18.0676	-18.1923	-4.40599	-4.40928	-4.41634	-14.6544	-18.1602	-4.41054	-0.387328	4.50919	-1.74689	4.85124		-14.2671	-14.2671	-14.2671	-22.6694	-22.6694
																							78	15.4	-14.3418	-26.5617	-2.3095	-14.5877	-14.5825	-14.5663	-21.4825	-21.2675	-21.4015	-4.58551	-4.57585	-4.57963	-14.5788	-21.3838	-4.58033	-0.237062	5.17793	-2.27083	5.65895		-14.3418	-14.3418	-14.3418	-26.5617	-26.5617
																							79	15.6	-14.2729	-26.1411	-1.80447	-14.862	-14.8083	-14.7913	-21.157	-21.1486	-21.2902	-3.94589	-4.02001	-4.02376	-14.8205	-21.1986	-3.99655	-0.547671	4.94254	-2.19208	5.43451		-14.2729	-14.2729	-14.2729	-26.1411	-26.1411
																							80	15.8	-14.5768	-22.747	-0.793303	-15.1904	-15.1637	-15.1598	-17.5543	-17.8258	-17.9607	-2.70068	-2.86461	-2.87181	-15.1713	-17.7803	-2.81236	-0.594464	4.96671	-2.01906	5.39428		-14.5768	-14.5768	-14.5768	-22.747	-22.747
																							81	16	-14.6682	-20.3882	-0.405373	-15.2971	-15.3197	-15.3146	-14.7106	-14.7034	-14.8989	-2.52894	-2.46559	-2.50028	-15.3105	-14.771	-2.49827	-0.642218	5.6172	-2.0929	6.02873		-14.6682	-14.6682	-14.6682	-20.3882	-20.3882
																							82	16.2	-14.4834	-17.5177	-0.050259	-15.3445	-15.352	-15.3495	-12.1481	-12.4418	-12.6295	-2.50968	-2.53418	-2.55059	-15.3487	-12.4065	-2.53148	-0.865267	5.11127	-2.48122	5.74719		-14.4834	-14.4834	-14.4834	-17.5177	-17.5177
																							83	16.4	-14.614	-15.4706	0.0471061	-15.3281	-15.3623	-15.3654	-10.4933	-10.4517	-10.6001	-2.72072	-2.58617	-2.58248	-15.3519	-10.5151	-2.62979	-0.737929	4.95549	-2.6769	5.68042		-14.614	-14.614	-14.614	-15.4706	-15.4706
																							84	16.6	-14.9007	-14.4486	0.0088256	-15.3201	-15.3662	-15.3766	-8.8644	-8.499	-8.56241	-2.75523	-2.58936	-2.5652	-15.3543	-8.64194	-2.6366	-0.453616	5.80662	-2.64542	6.39694		-14.9007	-14.9007	-14.9007	-14.4486	-14.4486
																							85	16.8	-14.6408	-12.8135	-0.378726	-15.3027	-15.3064	-15.3068	-7.34694	-7.50714	-7.63135	-2.78922	-2.84626	-2.85769	-15.3053	-7.49514	-2.83106	-0.66447	5.31832	-2.45233	5.89406		-14.6408	-14.6408	-14.6408	-12.8135	-12.8135
																							86	17	-14.8992	-11.483	-0.130217	-15.2547	-15.2776	-15.2818	-6.68726	-6.63338	-6.74025	-2.99353	-2.93927	-2.93769	-15.2714	-6.68696	-2.95683	-0.372168	4.79603	-2.82662	5.57944		-14.8992	-14.8992	-14.8992	-11.483	-11.483
																							87	17.2	-15.205	-10.8714	-0.465885	-15.2509	-15.2869	-15.2969	-5.54076	-5.2269	-5.28838	-2.93189	-2.83864	-2.8285	-15.2782	-5.35201	-2.86635	-0.0732162	5.51936	-2.40046	6.01921		-15.205	-15.205	-15.205	-10.8714	-10.8714
																							88	17.4	-14.7825	-9.74727	-0.723186	-15.2288	-15.2331	-15.2364	-4.38344	-4.56648	-4.67514	-2.93676	-3.01704	-3.03238	-15.2328	-4.54169	-2.99539	-0.450329	5.20558	-2.27221	5.6977		-14.7825	-14.7825	-14.7825	-9.74727	-9.74727
																							89	17.6	-15.0662	-8.82561	-0.770701	-15.1837	-15.2085	-15.2119	-3.93317	-3.90162	-4.05973	-3.09784	-3.06963	-3.0907	-15.2014	-3.96484	-3.08606	-0.135206	4.86077	-2.31536	5.38575		-15.0662	-15.0662	-15.0662	-8.82561	-8.82561
																							90	17.8	-14.7777	-8.5177	-0.871466	-15.1722	-15.2018	-15.2128	-3.17234	-2.90106	-3.01167	-3.07553	-3.02394	-3.02559	-15.1956	-3.02836	-3.04169	-0.417956	5.48934	-2.17022	5.91755		-14.7777	-14.7777	-14.7777	-8.5177	-8.5177
																							91	18	-14.7866	-7.80371	-1.2344	-15.1503	-15.1528	-15.1595	-2.41025	-2.50719	-2.62983	-3.09095	-3.17582	-3.19224	-15.1542	-2.51576	-3.153	-0.367613	5.28795	-1.9186	5.63725		-14.7866	-14.7866	-14.7866	-7.80371	-7.80371
																							92	18.2	-14.7799	-7.18992	-1.3087	-15.1142	-15.1282	-15.1321	-2.25224	-2.20401	-2.38796	-3.22105	-3.23996	-3.26996	-15.1248	-2.2814	-3.24366	-0.344949	4.90852	-1.93495	5.2874		-14.7799	-14.7799	-14.7799	-7.18992	-7.18992
																							93	18.4	-15.057	-7.29445	-1.3687	-15.1082	-15.124	-15.1372	-1.86099	-1.62562	-1.69769	-3.20583	-3.20848	-3.20508	-15.1231	-1.7281	-3.20646	-0.0661267	5.56635	-1.83777	5.86225		-15.057	-15.057	-15.057	-7.29445	-7.29445
																							94	18.6	-14.6286	-6.88313	-1.61605	-15.0968	-15.094	-15.0972	-1.37974	-1.39685	-1.5498	-3.19997	-3.29423	-3.3304	-15.096	-1.44213	-3.27487	-0.467421	5.441	-1.65882	5.70742		-14.6286	-14.6286	-14.6286	-6.88313	-6.88313
																							95	18.8	-14.9047	-6.37311	-1.67461	-15.0715	-15.0735	-15.079	-1.40968	-1.37991	-1.54525	-3.29917	-3.36182	-3.38963	-15.0747	-1.44495	-3.35021	-0.169984	4.92816	-1.67559	5.208		-14.9047	-14.9047	-14.9047	-6.37311	-6.37311
																							96	19	-15.0343	-6.78325	-1.60388	-15.0717	-15.0811	-15.0904	-1.25334	-0.985935	-1.12449	-3.283	-3.3039	-3.32229	-15.0811	-1.12125	-3.30306	-0.0467194	5.662	-1.69918	5.91165		-15.0343	-15.0343	-15.0343	-6.78325	-6.78325
																							97	19.2	-14.8842	-6.27317	-1.83129	-15.0695	-15.0583	-15.0647	-0.92067	-0.955771	-1.10343	-3.25673	-3.3783	-3.40506	-15.0642	-0.99329	-3.3467	-0.17995	5.27988	-1.5154	5.496		-14.8842	-14.8842	-14.8842	-6.27317	-6.27317
																							98	19.4	-14.736	-6.27173	-2.06022	-15.0487	-15.0442	-15.0486	-1.1674	-1.18273	-1.36064	-3.35674	-3.4418	-3.47306	-15.0472	-1.23692	-3.42387	-0.311172	5.0348	-1.36364	5.22547		-14.736	-14.736	-14.736	-6.27173	-6.27173
																							99	19.6	-14.723	-6.78571	-2.14109	-15.0532	-15.0522	-15.061	-1.41246	-1.30164	-1.42271	-3.36355	-3.42507	-3.43857	-15.0555	-1.37894	-3.40906	-0.332513	5.40677	-1.26797	5.5634		-14.723	-14.723	-14.723	-6.78571	-6.78571
																							100	19.8	-14.7109	-7.19612	-2.22124	-15.0616	-15.0452	-15.0486	-1.64487	-1.76748	-1.91532	-3.35519	-3.4798	-3.5065	-15.0518	-1.77589	-3.44716	-0.340878	5.42022	-1.22592	5.56758		-14.7109	-14.7109	-14.7109	-7.19612	-7.19612
																							101	20	-14.6951	-10.1799	-2.62182	-14.9656	-14.9206	-14.9168	-4.73773	-5.04088	-5.19145	-3.76086	-3.8977	-3.91462	-14.9343	-4.99002	-3.85773	-0.239202	5.18985	-1.23591	5.34034		-14.6951	-14.6951	-14.6951	-10.1799	-10.1799
																							102	20.2	-14.3952	-13.6632	-3.01454	-14.9636	-14.9425	-14.9336	-8.15848	-8.18741	-8.37686	-3.83915	-3.89789	-3.90775	-14.9466	-8.24092	-3.8816	-0.551436	5.42233	-0.867054	5.51884		-14.3952	-14.3952	-14.3952	-13.6632	-13.6632
																							103	20.4	-14.2315	-17.764	-3.26125	-14.8465	-14.7807	-14.7707	-12.6711	-12.915	-13.1091	-4.0707	-4.15361	-4.16011	-14.7993	-12.8984	-4.12814	-0.567808	4.86557	-0.866891	4.9747		-14.2315	-14.2315	-14.2315	-17.764	-17.764
																							104	20.6	-14.5013	-21.8601	-3.06881	-14.6884	-14.6633	-14.6499	-17.3297	-17.4287	-17.6177	-4.3509	-4.38421	-4.39216	-14.6672	-17.4587	-4.37576	-0.165854	4.40138	-1.30695	4.59431		-14.5013	-14.5013	-14.5013	-21.8601	-21.8601
																							105	20.8	-14.7791	-25.5401	-2.58705	-14.7177	-14.6868	-14.6735	-20.0895	-20.0995	-20.2368	-4.37443	-4.39753	-4.39121	-14.6927	-20.1419	-4.38772	0.0864184	5.39818	-1.80067	5.69124		-14.7791	-14.7791	-14.7791	-25.5401	-25.5401
																							106	21	-14.5023	-24.0931	-1.78604	-15.0546	-14.9995	-14.9896	-18.7163	-18.8449	-18.953	-3.46916	-3.553	-3.54309	-15.0146	-18.8381	-3.52175	-0.512332	5.25495	-1.73571	5.55785		-14.5023	-14.5023	-14.5023	-24.0931	-24.0931
																							107	21.2	-14.6581	-20.7071	-1.12006	-15.263	-15.2289	-15.2138	-15.5957	-16.0639	-16.3083	-2.65033	-2.80647	-2.85319	-15.2352	-15.9893	-2.77	-0.57711	4.7178	-1.64994	5.0312		-14.6581	-14.6581	-14.6581	-20.7071	-20.7071
																							108	21.4	-14.958	-18.2463	-0.897528	-15.3544	-15.4195	-15.4314	-12.426	-12.2024	-12.3192	-2.36942	-2.14328	-2.12411	-15.4018	-12.3158	-2.21227	-0.443749	5.93043	-1.31474	6.0906		-14.958	-14.958	-14.958	-18.2463	-18.2463
																							109	21.6	-14.6922	-15.5813	-0.376877	-15.3467	-15.3766	-15.3776	-10.3712	-10.3329	-10.4819	-2.58944	-2.51561	-2.52773	-15.3669	-10.3953	-2.54426	-0.674728	5.18604	-2.16739	5.66108		-14.6922	-14.6922	-14.6922	-15.5813	-15.5813
																							110	21.8	-14.8363	-13.9466	-0.303129	-15.3132	-15.3408	-15.3472	-9.02824	-8.88391	-8.95937	-2.80043	-2.71187	-2.69591	-15.3338	-8.95717	-2.73607	-0.497474	4.9894	-2.43294	5.57322		-14.8363	-14.8363	-14.8363	-13.9466	-13.9466
																							111	22	-15.3916	-13.03	-0.68062	-15.304	-15.353	-15.3595	-7.47891	-6.93592	-7.03838	-2.78943	-2.62198	-2.62548	-15.3388	-7.15107	-2.67896	0.0527761	5.87898	-1.99834	6.20955		-15.3916	-15.3916	-15.3916	-13.03	-13.03
																							112	22.2	-14.6698	-11.3918	-0.870602	-15.2806	-15.2855	-15.2892	-6.01511	-6.02877	-6.14793	-2.81828	-2.88378	-2.8919	-15.2851	-6.06394	-2.86465	-0.615309	5.32783	-1.99405	5.72194		-14.6698	-14.6698	-14.6698	-11.3918	-11.3918
																							113	22.4	-14.9505	-10.2681	-0.952193	-15.2331	-15.252	-15.2601	-5.27224	-5.22356	-5.28648	-2.99409	-2.9799	-2.9714	-15.2484	-5.26076	-2.9818	-0.297866	5.00737	-2.02961	5.41127		-14.9505	-14.9505	-14.9505	-10.2681	-10.2681
																							114	22.6	-15.2149	-9.96176	-1.33009	-15.2151	-15.2486	-15.2564	-4.33856	-4.01267	-4.08073	-2.9971	-2.92125	-2.9267	-15.24	-4.14399	-2.94835	-0.0251455	5.81778	-1.61826	6.0387		-15.2149	-15.2149	-15.2149	-9.96176	-9.96176
																							115	22.8	-14.8066	-8.939	-0.949175	-15.1909	-15.1938	-15.1946	-3.40631	-3.5143	-3.6806	-3.01699	-3.0989	-3.132	-15.1931	-3.53374	-3.08263	-0.386495	5.40526	-2.13346	5.8239		-14.8066	-14.8066	-14.8066	-8.939	-8.939
																							116	23	-14.78	-8.32648	-1.31101	-15.1513	-15.1618	-15.1675	-3.06896	-3.22262	-3.38569	-3.15258	-3.19479	-3.20949	-15.1602	-3.22576	-3.18562	-0.380202	5.10072	-1.87461	5.44758		-14.78	-14.78	-14.78	-8.32648	-8.32648
																							117	23.2	-15.1907	-8.12283	-1.55753	-15.1339	-15.1667	-15.1797	-2.82366	-2.43867	-2.50726	-3.19845	-3.11993	-3.11239	-15.1601	-2.58986	-3.14359	0.0305594	5.53297	-1.58606	5.75589		-15.1907	-15.1907	-15.1907	-8.12283	-8.12283
																							118	23.4	-14.6125	-7.40537	-1.59504	-15.1358	-15.1301	-15.133	-1.97181	-2.11646	-2.27022	-3.10466	-3.22667	-3.25936	-15.133	-2.11949	-3.1969	-0.520524	5.28587	-1.60186	5.54774		-14.6125	-14.6125	-14.6125	-7.40537	-7.40537
																							119	23.6	-14.9151	-7.09998	-1.40361	-15.0977	-15.1019	-15.107	-1.89503	-2.10547	-2.27046	-3.24927	-3.32213	-3.34544	-15.1022	-2.09032	-3.30561	-0.187162	5.00965	-1.902	5.36183		-14.9151	-14.9151	-14.9151	-7.09998	-7.09998
																							120	23.8	-15.1664	-7.20307	-1.7932	-15.0891	-15.114	-15.1259	-1.81918	-1.57724	-1.65601	-3.27382	-3.23979	-3.24143	-15.1096	-1.68414	-3.25168	0.0567056	5.51893	-1.45847	5.70867		-15.1664	-15.1664	-15.1664	-7.20307	-7.20307
																							121	24	-14.7417	-6.69289	-1.69127	-15.0934	-15.0889	-15.0921	-1.28673	-1.39282	-1.54557	-3.20336	-3.31132	-3.34689	-15.0915	-1.40837	-3.28719	-0.349809	5.28452	-1.59592	5.53132		-14.7417	-14.7417	-14.7417	-6.69289	-6.69289
																							122	24.2	-14.8611	-6.59083	-1.92534	-15.066	-15.0642	-15.0692	-1.42626	-1.61183	-1.76465	-3.32027	-3.4096	-3.43457	-15.0665	-1.60091	-3.38815	-0.20538	4.98992	-1.46281	5.20397		-14.8611	-14.8611	-14.8611	-6.59083	-6.59083
																							123	24.4	-15.1019	-6.69618	-2.31838	-15.0644	-15.0801	-15.0893	-1.63675	-1.42085	-1.51522	-3.34487	-3.3433	-3.354	-15.0779	-1.52427	-3.34739	0.0239324	5.17191	-1.029	5.27333		-15.1019	-15.1019	-15.1019	-6.69618	-6.69618
																							124	24.6	-14.6795	-6.79743	-2.21356	-15.0786	-15.0658	-15.0679	-1.43945	-1.56648	-1.72994	-3.27617	-3.40118	-3.4365	-15.0708	-1.57862	-3.37129	-0.391251	5.21881	-1.15773	5.35998		-14.6795	-14.6795	-14.6795	-6.79743	-6.79743
																							125	24.8	-14.788	-9.15319	-2.46326	-14.9941	-14.9402	-14.9352	-3.92665	-4.52199	-4.71461	-3.67489	-3.85235	-3.87478	-14.9565	-4.38775	-3.80067	-0.168519	4.76544	-1.33742	4.95242		-14.788	-14.788	-14.788	-9.15319	-9.15319
																							126	25	-14.8194	-13.0472	-3.29695	-14.9154	-14.8963	-14.8939	-7.99714	-8.27123	-8.41858	-3.90976	-3.96836	-3.96991	-14.9019	-8.22898	-3.94934	-0.08247	4.81817	-0.652397	4.86284		-14.8194	-14.8194	-14.8194	-13.0472	-13.0472
																							127	25.2	-14.0678	-17.04	-3.46041	-14.8684	-14.8304	-14.8213	-12.2721	-12.4692	-12.6167	-4.03763	-4.09583	-4.09772	-14.84	-12.4527	-4.07706	-0.772255	4.58737	-0.616653	4.69261		-14.0678	-14.0678	-14.0678	-17.04	-17.04
																							128	25.4	-14.2463	-21.1306	-3.14607	-14.7818	-14.7372	-14.7198	-16.3613	-16.534	-16.7186	-4.22341	-4.28158	-4.29005	-14.7463	-16.538	-4.26501	-0.499962	4.59266	-1.11895	4.75337		-14.2463	-14.2463	-14.2463	-21.1306	-21.1306
																							129	25.6	-14.5163	-25.0186	-3.28095	-14.5712	-14.577	-14.5689	-20.5307	-20.4254	-20.5467	-4.58037	-4.56986	-4.5657	-14.5724	-20.5009	-4.57197	-0.0560262	4.51766	-1.29103	4.69884		-14.5163	-14.5163	-14.5163	-25.0186	-25.0186
																							130	25.8	-14.1719	-28.1805	-2.60468	-14.4024	-14.3874	-14.3772	-23.8502	-23.9226	-24.04	-4.88509	-4.90039	-4.90222	-14.389	-23.9376	-4.8959	-0.217072	4.24284	-2.29122	4.82685		-14.1719	-14.1719	-14.1719	-28.1805	-28.1805
																							131	26	-14.2597	-29.0881	-2.11632	-14.5334	-14.5096	-14.4933	-24.5911	-24.7102	-24.8518	-4.59335	-4.60458	-4.61334	-14.5121	-24.7177	-4.60376	-0.252348	4.37043	-2.48744	5.03505		-14.2597	-14.2597	-14.2597	-29.0881	-29.0881
																							132	26.2	-14.3336	-27.4453	-1.61125	-14.8459	-14.8129	-14.8057	-22.4986	-22.6816	-22.795	-3.62703	-3.71634	-3.72009	-14.8215	-22.6584	-3.68782	-0.487859	4.78688	-2.07657	5.24065		-14.3336	-14.3336	-14.3336	-27.4453	-27.4453
																							133	26.4	-14.1844	-23.8571	-0.770924	-15.1246	-15.0857	-15.068	-18.945	-19.5146	-19.773	-2.70961	-2.93948	-3.00884	-15.0928	-19.4109	-2.88598	-0.908335	4.44618	-2.11505	5.0067		-14.1844	-14.1844	-14.1844	-23.8571	-23.8571
																							134	26.6	-14.4476	-20.9888	-0.142152	-15.2664	-15.2623	-15.2618	-15.8614	-16.3387	-16.5022	-2.49826	-2.54212	-2.55153	-15.2635	-16.2341	-2.53064	-0.815944	4.75471	-2.38849	5.38311		-14.4476	-14.4476	-14.4476	-20.9888	-20.9888
																							135	26.8	-15.1817	-19.1508	-0.179454	-15.275	-15.2894	-15.2903	-14.2924	-14.3576	-14.4458	-2.82525	-2.69738	-2.68803	-15.2849	-14.3653	-2.73689	-0.10317	4.78552	-2.55743	5.427		-15.1817	-15.1817	-15.1817	-19.1508	-19.1508
																							136	27	-14.7171	-17.207	0.40958	-15.3197	-15.333	-15.3314	-12.2407	-12.2984	-12.4101	-2.70936	-2.6487	-2.65645	-15.328	-12.3164	-2.67151	-0.610921	4.89064	-3.08109	5.81246		-14.7171	-14.7171	-14.7171	-17.207	-17.207
																							137	27.2	-14.9527	-15.8829	0.00722065	-15.3161	-15.343	-15.3513	-10.7178	-10.5381	-10.5373	-2.79451	-2.68046	-2.65054	-15.3368	-10.5977	-2.7085	-0.38411	5.28517	-2.71572	5.95447		-14.9527	-14.9527	-14.9527	-15.8829	-15.8829
																							138	27.4	-15.0651	-14.5592	-0.230549	-15.302	-15.3378	-15.3399	-9.51275	-8.98775	-9.02216	-2.87372	-2.72607	-2.72744	-15.3266	-9.17422	-2.77574	-0.261425	5.38497	-2.5452	5.9619		-15.0651	-15.0651	-15.0651	-14.5592	-14.5592
																							139	27.6	-14.896	-13.1318	-0.41865	-15.3104	-15.312	-15.3092	-7.83752	-7.80294	-7.92792	-2.77198	-2.82854	-2.85197	-15.3105	-7.85613	-2.8175	-0.414519	5.27563	-2.39885	5.81021		-14.896	-14.896	-14.896	-13.1318	-13.1318
																							140	27.8	-14.8372	-11.9092	-0.773282	-15.2728	-15.2981	-15.3077	-6.84973	-6.61249	-6.63187	-2.91689	-2.85439	-2.83286	-15.2929	-6.69803	-2.86805	-0.455686	5.21118	-2.09476	5.63489		-14.8372	-14.8372	-14.8372	-11.9092	-11.9092
																							141	28	-15.2269	-10.89	-1.06839	-15.2527	-15.2856	-15.2908	-5.84528	-5.32976	-5.38466	-2.94661	-2.84955	-2.85694	-15.2764	-5.5199	-2.88437	-0.0494786	5.37009	-1.81598	5.66904		-15.2269	-15.2269	-15.2269	-10.89	-10.89
																							142	28.2	-14.7799	-9.86638	-0.470774	-15.2337	-15.2361	-15.2378	-4.75869	-4.63455	-4.74534	-2.94837	-3.00955	-3.03049	-15.2359	-4.71286	-2.99614	-0.455965	5.15352	-2.52536	5.7571		-14.7799	-14.7799	-14.7799	-9.86638	-9.86638
																							143	28.4	-14.7775	-9.25465	-0.546343	-15.1922	-15.2012	-15.2072	-4.32347	-4.18488	-4.26281	-3.09561	-3.1141	-3.11776	-15.2002	-4.25705	-3.10916	-0.422713	4.9976	-2.56281	5.63229		-14.7775	-14.7775	-14.7775	-9.25465	-9.25465
																							144	28.6	-14.8201	-8.64465	-1.07198	-15.1776	-15.2013	-15.2061	-3.80538	-3.32702	-3.45409	-3.11199	-3.05763	-3.07806	-15.195	-3.52883	-3.08256	-0.374924	5.11582	-2.01058	5.5095		-14.8201	-14.8201	-14.8201	-8.64465	-8.64465
																							145	28.8	-14.8128	-8.13596	-1.14786	-15.1688	-15.1612	-15.1655	-3.0076	-2.98379	-3.14529	-3.07403	-3.18058	-3.20287	-15.1652	-3.04556	-3.15249	-0.352336	5.0904	-2.00464	5.48223		-14.8128	-14.8128	-14.8128	-8.13596	-8.13596
																							146	29	-14.8083	-7.62499	-1.22463	-15.1339	-15.1333	-15.1421	-2.82366	-2.91376	-3.00656	-3.19845	-3.27266	-3.27378	-15.1364	-2.91466	-3.2483	-0.328161	4.71032	-2.02367	5.13713		-14.8083	-14.8083	-14.8083	-7.62499	-7.62499
																							147	29.2	-15.015	-7.52353	-1.64611	-15.1264	-15.1471	-15.1527	-2.4931	-2.283	-2.42087	-3.19694	-3.17921	-3.20207	-15.142	-2.39899	-3.19274	-0.127082	5.12454	-1.54663	5.35436		-15.015	-15.015	-15.015	-7.52353	-7.52353
																							148	29.4	-14.7249	-7.21877	-1.65995	-15.1184	-15.1156	-15.1215	-2.03317	-2.12301	-2.26639	-3.18321	-3.2772	-3.29765	-15.1185	-2.14086	-3.25269	-0.393591	5.07791	-1.59274	5.33638		-14.7249	-14.7249	-14.7249	-7.21877	-7.21877
																							149	29.6	-14.8904	-7.21922	-1.63206	-15.089	-15.0887	-15.0942	-2.30411	-2.38744	-2.51605	-3.3172	-3.3848	-3.4006	-15.0906	-2.40253	-3.36754	-0.20021	4.81669	-1.73547	5.12371		-14.8904	-14.8904	-14.8904	-7.21922	-7.21922
																							150	29.8	-14.8085	-7.62932	-1.99263	-15.0875	-15.0924	-15.0966	-2.7363	-2.59712	-2.73716	-3.35646	-3.38651	-3.40524	-15.0922	-2.69019	-3.38274	-0.283661	4.93913	-1.3901	5.13885		-14.8085	-14.8085	-14.8085	-7.62932	-7.62932
																							151	30	-14.8222	-9.36967	-2.53305	-15.0513	-15.0174	-15.0168	-4.50842	-4.55976	-4.68663	-3.56281	-3.68525	-3.69697	-15.0285	-4.58494	-3.64834	-0.206301	4.78473	-1.1153	4.91733		-14.8222	-14.8222	-14.8222	-9.36967	-9.36967
																							152	30.2	-14.4492	-12.6414	-2.83886	-14.9483	-14.9082	-14.9019	-8.29047	-8.29735	-8.42863	-3.86571	-3.95182	-3.95811	-14.9195	-8.33882	-3.92521	-0.470275	4.30257	-1.08635	4.46245		-14.4492	-14.4492	-14.4492	-12.6414	-12.6414
																							153	30.4	-14.2569	-17.0344	-3.04634	-14.8653	-14.8278	-14.8191	-12.5892	-12.5256	-12.6538	-4.04706	-4.09956	-4.10085	-14.8374	-12.5895	-4.08249	-0.580485	4.44482	-1.03614	4.60076		-14.2569	-14.2569	-14.2569	-17.0344	-17.0344
																							154	30.6	-13.9536	-21.0222	-3.07089	-14.7778	-14.7328	-14.7207	-16.62	-16.6093	-16.7357	-4.23411	-4.28835	-4.28923	-14.7438	-16.655	-4.27056	-0.79019	4.36717	-1.19968	4.59737		-13.9536	-13.9536	-13.9536	-21.0222	-21.0222
																							155	30.8	-14.2024	-25.509	-2.79685	-14.3605	-14.4195	-14.4093	-21.9241	-21.5722	-21.7165	-4.83426	-4.77362	-4.78596	-14.3964	-21.7376	-4.79795	-0.194025	3.77137	-2.0011	4.27379		-14.2024	-14.2024	-14.2024	-25.509	-25.509
																							156	31	-14.1576	-28.3653	-2.43373	-14.3967	-14.3817	-14.3751	-24.5171	-24.5137	-24.6057	-4.90078	-4.91298	-4.90632	-14.3845	-24.5455	-4.9067	-0.22684	3.81977	-2.47296	4.55606		-14.1576	-14.1576	-14.1576	-28.3653	-28.3653
																							157	31.2	-14.0343	-27.1298	-1.87343	-14.8352	-14.8171	-14.8063	-22.501	-22.4627	-22.5826	-3.717	-3.75152	-3.76422	-14.8195	-22.5154	-3.74424	-0.785234	4.61441	-1.87081	5.04077		-14.0343	-14.0343	-14.0343	-27.1298	-27.1298
																							158	31.4	-14.3673	-24.0583	-1.28113	-15.1133	-15.1324	-15.1228	-19.0923	-18.9036	-19.1014	-2.78497	-2.79326	-2.84103	-15.1228	-19.0324	-2.80642	-0.755552	5.02586	-1.52529	5.30628		-14.3673	-14.3673	-14.3673	-24.0583	-24.0583
																							159	31.6	-14.5343	-20.9895	-0.792625	-15.2347	-15.2056	-15.1985	-16.4468	-16.756	-16.9141	-2.66861	-2.82458	-2.84274	-15.2129	-16.7056	-2.77864	-0.678571	4.28386	-1.98602	4.77034		-14.5343	-14.5343	-14.5343	-20.9895	-20.9895
																							160	31.8	-14.5142	-18.2271	0.0485379	-15.3122	-15.3265	-15.3267	-13.8599	-13.9722	-14.1014	-2.57071	-2.52732	-2.53251	-15.3218	-13.9778	-2.54352	-0.807609	4.24929	-2.59205	5.04256		-14.5142	-14.5142	-14.5142	-18.2271	-18.2271
																							161	32	-14.875	-16.6967	0.169384	-15.3095	-15.3668	-15.3679	-12.2746	-11.6351	-11.764	-2.77975	-2.50882	-2.5157	-15.3481	-11.8912	-2.60143	-0.473019	4.80543	-2.77081	5.56717		-14.875	-14.875	-14.875	-16.6967	-16.6967
																							162	32.2	-14.8836	-14.9665	-0.353103	-15.3274	-15.3407	-15.3475	-10.4342	-10.1071	-10.1409	-2.72566	-2.70199	-2.6786	-15.3385	-10.2274	-2.70208	-0.454911	4.73911	-2.34898	5.30884		-14.8836	-14.8836	-14.8836	-14.9665	-14.9665
																							163	32.4	-14.791	-13.5382	-0.245892	-15.3029	-15.3186	-15.3204	-9.24888	-8.86594	-8.9182	-2.86394	-2.81242	-2.81077	-15.314	-9.011	-2.82904	-0.522965	4.52721	-2.58315	5.23849		-14.791	-14.791	-14.791	-13.5382	-13.5382
																							164	32.6	-14.8822	-12.8248	-0.50181	-15.2901	-15.323	-15.3279	-8.10724	-7.38429	-7.42936	-2.89487	-2.77129	-2.76809	-15.3137	-7.6403	-2.81142	-0.431452	5.18446	-2.30961	5.69202		-14.8822	-14.8822	-14.8822	-12.8248	-12.8248
																							165	32.8	-14.9657	-11.6047	-0.753499	-15.2818	-15.282	-15.2832	-6.81262	-6.48346	-6.57132	-2.86912	-2.91627	-2.92776	-15.2823	-6.62247	-2.90438	-0.316661	4.98219	-2.15088	5.43588		-14.9657	-14.9657	-14.9657	-11.6047	-11.6047
																							166	33	-14.9635	-10.6861	-0.829559	-15.2447	-15.2532	-15.2578	-6.11364	-5.76306	-5.83093	-3.00275	-3.00115	-3.00101	-15.2519	-5.90255	-3.00164	-0.288325	4.78354	-2.17208	5.26149		-14.9635	-14.9635	-14.9635	-10.6861	-10.6861
																							167	33.2	-15.0465	-10.0753	-1.08755	-15.23	-15.2548	-15.2618	-5.30817	-4.64419	-4.70216	-3.01108	-2.93685	-2.93854	-15.2489	-4.88484	-2.96216	-0.202384	5.19047	-1.8746	5.52232		-15.0465	-15.0465	-15.0465	-10.0753	-10.0753
																							168	33.4	-14.7688	-9.25984	-1.07045	-15.2169	-15.209	-15.2123	-4.30685	-4.1182	-4.2092	-2.98589	-3.08119	-3.09712	-15.2127	-4.21142	-3.05473	-0.443981	5.04842	-1.98428	5.44252		-14.7688	-14.7688	-14.7688	-9.25984	-9.25984
																							169	33.6	-15.0311	-8.54838	-1.24059	-15.176	-15.1831	-15.187	-4.00904	-3.71046	-3.8176	-3.13574	-3.15053	-3.16586	-15.182	-3.8457	-3.15071	-0.150917	4.70268	-1.91012	5.07805		-15.0311	-15.0311	-15.0311	-8.54838	-8.54838
																							170	33.8	-15.0225	-8.3455	-1.32056	-15.1682	-15.1826	-15.189	-3.46337	-2.95042	-3.07145	-3.11993	-3.10038	-3.11628	-15.1799	-3.16175	-3.1122	-0.157406	5.18376	-1.79164	5.4869		-15.0225	-15.0225	-15.0225	-8.3455	-8.3455
																							171	34	-14.7455	-7.83534	-1.30169	-15.1546	-15.1453	-15.1506	-2.85503	-2.6742	-2.80998	-3.1186	-3.21502	-3.23383	-15.1502	-2.77974	-3.18915	-0.404695	5.0556	-1.88747	5.4116		-14.7455	-14.7455	-14.7455	-7.83534	-7.83534
																							172	34.2	-14.9031	-7.42945	-1.74589	-15.1239	-15.123	-15.1285	-2.83025	-2.58481	-2.72327	-3.2368	-3.28546	-3.30244	-15.1251	-2.71278	-3.2749	-0.222038	4.71668	-1.52901	4.96329		-14.9031	-14.9031	-14.9031	-7.42945	-7.42945
																							173	34.4	-14.9933	-7.43203	-1.55776	-15.1221	-15.1325	-15.1427	-2.63369	-2.04703	-2.12511	-3.22603	-3.21249	-3.21666	-15.1325	-2.26861	-3.21839	-0.139159	5.16343	-1.66063	5.42568		-14.9933	-14.9933	-14.9933	-7.43203	-7.43203
																							174	34.6	-14.8786	-7.12673	-1.90414	-15.1207	-15.1041	-15.1077	-2.2309	-1.93623	-2.05778	-3.1938	-3.30221	-3.32978	-15.1109	-2.07497	-3.27527	-0.232248	5.05176	-1.37113	5.23968		-14.8786	-14.8786	-14.8786	-7.12673	-7.12673
																							175	34.8	-14.8679	-6.82065	-1.98333	-15.097	-15.0861	-15.0909	-2.4072	-2.07315	-2.18239	-3.29798	-3.37211	-3.39167	-15.0913	-2.22092	-3.35392	-0.223446	4.59974	-1.37059	4.80479		-14.8679	-14.8679	-14.8679	-6.82065	-6.82065
																							176	35	-15.0427	-7.0255	-1.98425	-15.1049	-15.1074	-15.1172	-2.28174	-1.61974	-1.64407	-3.25866	-3.2664	-3.2701	-15.1098	-1.84852	-3.26505	-0.0671308	5.17698	-1.2808	5.33349		-14.7912	-14.7978	-14.7976	-7.29535	-6.50098
																							177	35.2	-14.7636	-6.61838	-1.95675	-15.1072	-15.0881	-15.0884	-1.91586	-1.45697	-1.57591	-3.21522	-3.31933	-3.3613	-15.0945	-1.64958	-3.29862	-0.330962	4.9688	-1.34187	5.15743		-14.7972	-14.7811	-14.7704	-6.93679	-6.33764
																							178	35.4	-14.7511	-6.41546	-2.03516	-15.0868	-15.0647	-15.0673	-2.05661	-1.71187	-1.84632	-3.30381	-3.41533	-3.44539	-15.0729	-1.8716	-3.38818	-0.321847	4.54386	-1.35301	4.75194		-14.776	-14.7556	-14.7471	-7.07597	-6.593
																							179	35.6	-15.0033	-6.62073	-2.22482	-15.0891	-15.089	-15.0992	-2.12598	-1.3516	-1.38893	-3.30154	-3.30776	-3.31222	-15.0924	-1.62217	-3.30717	-0.0891798	4.99856	-1.08235	5.11518		-14.7775	-14.7832	-14.783	-7.14378	-6.23201
																							180	35.8	-14.5333	-6.52089	-2.27001	-15.095	-15.0588	-15.0596	-2.03173	-1.68843	-1.77164	-3.27216	-3.43218	-3.46469	-15.0711	-1.8306	-3.38968	-0.537793	4.69028	-1.11966	4.85197		-14.7842	-14.7503	-14.7404	-7.0511	-6.56946
																							181	36	-14.8576	-6.72664	-2.64856	-15.0815	-15.0577	-15.0572	-2.45185	-2.15503	-2.29176	-3.35466	-3.46689	-3.50119	-15.0655	-2.29954	-3.44091	-0.20782	4.4271	-0.792357	4.50225		-14.7667	-14.7437	-14.7322	-7.46336	-7.03725
																							182	36.2	-15.0324	-7.03239	-2.65656	-15.0967	-15.0994	-15.1095	-2.63503	-1.84961	-1.87963	-3.31764	-3.31171	-3.31226	-15.1019	-2.12142	-3.31387	-0.0694966	4.91097	-0.657315	4.95525		-14.7796	-14.7875	-14.7875	-7.64183	-6.73137
																							183	36.4	-14.7514	-6.93237	-2.62146	-15.114	-15.082	-15.081	-2.3803	-2.00457	-2.13346	-3.23365	-3.38052	-3.41986	-15.0923	-2.17277	-3.34468	-0.340893	4.7596	-0.723219	4.82628		-14.799	-14.7689	-14.7571	-7.39129	-6.88659
																							184	36.6	-14.8057	-8.46307	-2.89816	-15.0533	-15.0124	-15.0095	-4.04791	-3.79922	-3.94838	-3.53659	-3.67215	-3.69555	-15.0251	-3.93183	-3.63476	-0.219423	4.53123	-0.736605	4.59596		-14.7223	-14.68	-14.6668	-9.02696	-8.6855
																							185	36.8	-14.8032	-11.7326	-3.63273	-14.9736	-14.9653	-14.9684	-7.44848	-6.67081	-6.70469	-3.8093	-3.84039	-3.83299	-14.9691	-6.94133	-3.82756	-0.165909	4.79132	-0.194827	4.79814		-14.6057	-14.5982	-14.5941	-12.3542	-11.5647
																							186	37	-13.9929	-15.7131	-3.37772	-14.9535	-14.8401	-14.8296	-10.9666	-11.0342	-11.1177	-3.90056	-4.06436	-4.07041	-14.8744	-11.0395	-4.01178	-0.881478	4.67361	-0.634054	4.79809		-14.5437	-14.4187	-14.4041	-15.7891	-15.9401
																							187	37.2	-14.0347	-19.7993	-3.66403	-14.798	-14.7385	-14.7252	-15.3346	-15.4783	-15.595	-4.18117	-4.25399	-4.25904	-14.7539	-15.4693	-4.2314	-0.71922	4.33001	-0.567371	4.42585		-14.3348	-14.2605	-14.2468	-20.0509	-20.3967
																							188	37.4	-14.3916	-23.6762	-3.62284	-14.6051	-14.6205	-14.6148	-19.6688	-19.4448	-19.5053	-4.51399	-4.4913	-4.48258	-14.6135	-19.5396	-4.49596	-0.221926	4.13657	-0.873121	4.23354		-14.0853	-14.0918	-14.0903	-24.2725	-24.3744
																							189	37.6	-14.159	-24.378	-2.4931	-14.9124	-14.8548	-14.8326	-19.833	-19.8104	-19.9543	-3.92418	-3.99293	-4.00788	-14.8666	-19.8659	-3.975	-0.707635	4.51212	-1.4819	4.80167		-14.3831	-14.316	-14.2979	-24.4179	-24.7422
																							190	37.8	-14.4715	-22.4345	-2.23845	-15.1765	-15.1547	-15.1476	-17.2682	-17.2411	-17.3747	-2.98072	-3.03338	-3.03701	-15.1596	-17.2947	-3.01703	-0.688081	5.13986	-0.778581	5.24384		-14.6736	-14.6394	-14.635	-21.9054	-22.1677
																							191	38	-14.7168	-19.8812	-1.78995	-15.2803	-15.2817	-15.2786	-14.7777	-14.7396	-14.8702	-2.69259	-2.69349	-2.70071	-15.2802	-14.7959	-2.6956	-0.563351	5.08534	-0.905643	5.19599		-14.8086	-14.7961	-14.7935	-19.4772	-19.6596
																							192	38.2	-14.5215	-17.1252	-1.28289	-15.3465	-15.3455	-15.3417	-12.059	-12.4069	-12.5808	-2.49969	-2.57334	-2.59371	-15.3446	-12.3489	-2.55558	-0.82308	4.77636	-1.27269	5.01107		-14.9088	-14.8897	-14.8838	-16.826	-17.3203
																							193	38.4	-14.6446	-15.1895	-1.09532	-15.3263	-15.3709	-15.3812	-10.4605	-10.2542	-10.2968	-2.73253	-2.54749	-2.51655	-15.3595	-10.3372	-2.59886	-0.714859	4.85234	-1.50354	5.12999		-14.9113	-14.9432	-14.9503	-15.2726	-15.1614
																							194	38.6	-15.0915	-13.8648	-1.23685	-15.3132	-15.3538	-15.3596	-9.00658	-8.55401	-8.59457	-2.80017	-2.64953	-2.64212	-15.3422	-8.71839	-2.69727	-0.25071	5.14642	-1.46042	5.35549		-14.9168	-14.9494	-14.9507	-13.8558	-13.4562
																							195	38.8	-14.7684	-12.4391	-0.986731	-15.3071	-15.322	-15.3217	-7.34969	-7.21889	-7.34406	-2.76438	-2.77124	-2.79255	-15.3169	-7.30422	-2.77606	-0.548493	5.13491	-1.78933	5.46534		-14.9305	-14.9363	-14.9294	-12.2382	-12.1169
																							196	39	-15.0138	-11.4245	-1.19111	-15.2585	-15.2873	-15.296	-6.6027	-6.17558	-6.21591	-2.97071	-2.88232	-2.8673	-15.2806	-6.3314	-2.90677	-0.266836	5.0931	-1.71566	5.38092		-14.8927	-14.9162	-14.9181	-11.5127	-11.0704
																							197	39.2	-15.0672	-10.5091	-1.46044	-15.2511	-15.27	-15.2754	-5.41952	-5.03847	-5.10371	-2.92133	-2.89814	-2.90492	-15.2655	-5.18723	-2.90813	-0.19825	5.32185	-1.44769	5.51881		-14.8987	-14.9135	-14.9112	-10.3562	-9.93006
																							198	39.4	-14.8628	-9.69624	-1.59424	-15.2186	-15.2269	-15.2302	-4.59641	-4.3519	-4.45187	-3.00425	-3.0281	-3.04441	-15.2252	-4.46672	-3.02559	-0.362376	5.22951	-1.43135	5.43396		-14.8765	-14.8806	-14.8751	-9.55347	-9.24125
																							199	39.6	-15.0489	-9.08607	-1.61429	-15.185	-15.1951	-15.2012	-4.20046	-3.86874	-3.94299	-3.11497	-3.11715	-3.1227	-15.1938	-4.00406	-3.11828	-0.144887	5.08201	-1.50398	5.30186		-14.8484	-14.8559	-14.853	-9.16852	-8.75653
																							200	39.8	-15.0386	-8.6801	-1.69272	-15.1752	-15.1861	-15.1896	-3.61437	-3.18001	-3.31717	-3.10497	-3.10409	-3.129	-15.1836	-3.37052	-3.11268	-0.145071	5.30959	-1.41997	5.49809		-14.8452	-14.8554	-14.8488	-8.59552	-8.06593
																							201	40	-14.8328	-8.17157	-1.82573	-15.1571	-15.1557	-15.1613	-3.12469	-2.80099	-2.94889	-3.13415	-3.18738	-3.20573	-15.158	-2.95819	-3.17575	-0.325236	5.21338	-1.35002	5.39515		-14.8329	-14.8306	-14.8256	-8.11735	-7.68566
																							202	40.2	-15.0669	-7.86846	-2.04251	-15.1341	-15.1391	-15.1482	-2.97412	-2.43183	-2.53069	-3.21086	-3.21905	-3.22469	-15.1405	-2.64555	-3.2182	-0.0735903	5.22291	-1.17568	5.35411		-14.8123	-14.8189	-14.8177	-7.9715	-7.31541
																							203	40.4	-15.0496	-7.36146	-2.11865	-15.1336	-15.1244	-15.1298	-2.49465	-2.09443	-2.2225	-3.16881	-3.2447	-3.26723	-15.1293	-2.27053	-3.22692	-0.0796452	5.09093	-1.10827	5.21077		-14.8167	-14.8088	-14.8033	-7.50197	-6.97702
																							204	40.6	-14.8345	-7.56658	-2.25043	-15.1004	-15.0826	-15.0863	-2.90018	-2.54558	-2.67016	-3.32571	-3.41446	-3.43341	-15.0898	-2.70531	-3.39119	-0.25521	4.86127	-1.14076	4.99984		-14.7804	-14.7631	-14.7562	-7.90122	-7.42901
																							205	40.8	-14.6667	-9.19864	-2.58222	-15.0547	-15.0042	-14.9999	-4.71604	-4.69997	-4.86399	-3.56319	-3.72021	-3.74028	-15.0196	-4.76	-3.67456	-0.352957	4.43864	-1.09234	4.58468		-14.7163	-14.661	-14.6468	-9.68043	-9.58865
																							206	41	-14.5458	-12.4607	-3.11839	-15.0182	-14.9546	-14.9503	-7.51607	-7.80226	-7.9464	-3.72944	-3.87344	-3.87637	-14.9744	-7.75491	-3.82642	-0.428604	4.7058	-0.708025	4.77803		-14.6487	-14.5734	-14.5615	-12.4187	-12.6993
																							207	41.2	-14.1185	-15.8286	-3.30726	-14.9444	-14.9042	-14.894	-11.1914	-11.3518	-11.5089	-3.91776	-3.9872	-3.98887	-14.9142	-11.3507	-3.96461	-0.795655	4.47794	-0.657353	4.59534		-14.532	-14.4781	-14.4632	-16.0087	-16.2587
																							208	41.4	-14.3457	-20.4119	-3.56247	-14.7018	-14.6779	-14.6698	-16.2387	-16.2519	-16.3911	-4.30367	-4.33134	-4.33526	-14.6832	-16.2939	-4.32342	-0.337508	4.118	-0.760951	4.2013		-14.2278	-14.1903	-14.1822	-20.9335	-21.1724
																							209	41.6	-14.4574	-23.9805	-3.40827	-14.681	-14.6499	-14.6378	-19.6821	-19.6875	-19.7987	-4.42429	-4.45709	-4.45385	-14.6562	-19.7228	-4.44508	-0.198776	4.25771	-1.0368	4.38663		-14.1599	-14.1176	-14.1094	-24.2832	-24.6178
																							210	41.8	-14.6437	-23.1564	-2.60125	-15.0724	-15.0306	-15.0202	-18.2979	-18.2903	-18.3922	-3.44915	-3.48972	-3.48405	-15.0411	-18.3268	-3.47431	-0.39734	4.8296	-0.87306	4.92393		-14.56	-14.5067	-14.4997	-22.9163	-23.2188
																							211	42	-14.7414	-20.8083	-2.23245	-15.2573	-15.2516	-15.2397	-15.5083	-15.5007	-15.7126	-2.7366	-2.76146	-2.79908	-15.2495	-15.5739	-2.76571	-0.508097	5.23443	-0.533261	5.286		-14.7762	-14.7566	-14.7452	-20.189	-20.4228
																							212	42.2	-14.9063	-17.8471	-1.22578	-15.3387	-15.3337	-15.337	-12.706	-13.0718	-13.1838	-2.49773	-2.58313	-2.56963	-15.3365	-12.9872	-2.55016	-0.430142	4.8599	-1.32438	5.05546		-14.8926	-14.8691	-14.8714	-17.4562	-17.9872
																							213	42.4	-14.6163	-15.3019	-0.941103	-15.3296	-15.361	-15.3575	-10.958	-10.9616	-11.1565	-2.70071	-2.57409	-2.59849	-15.3494	-11.0254	-2.62443	-0.733121	4.27647	-1.68333	4.65395		-14.908	-14.9244	-14.917	-15.757	-15.8709
																							214	42.6	-15.2033	-14.1819	-0.890307	-15.3189	-15.3877	-15.4029	-9.4149	-8.63743	-8.66497	-2.77496	-2.48239	-2.4412	-15.3699	-8.90577	-2.56618	-0.166578	5.2761	-1.67587	5.53837		-14.9173	-14.9803	-14.9911	-14.2536	-13.5403
																							215	42.8	-14.996	-12.5564	-1.00142	-15.3127	-15.3221	-15.3228	-7.73536	-7.48192	-7.59228	-2.75287	-2.77773	-2.79215	-15.3192	-7.60319	-2.77425	-0.323191	4.95322	-1.77283	5.27084		-14.9314	-14.933	-14.9276	-12.6144	-12.3807
																							216	43	-15.027	-11.1343	-1.27061	-15.2691	-15.2964	-15.3012	-6.84136	-6.31321	-6.41758	-2.93466	-2.85028	-2.85296	-15.2889	-6.52405	-2.8793	-0.26185	4.61021	-1.60869	4.88983		-14.9001	-14.9231	-14.9207	-11.745	-11.2085
																							217	43.2	-15.254	-10.5252	-1.50706	-15.2538	-15.2881	-15.2996	-5.7691	-4.8687	-4.90516	-2.93548	-2.81328	-2.8	-15.2805	-5.18099	-2.84959	-0.0264764	5.34419	-1.34253	5.51031		-14.8975	-14.9328	-14.9366	-10.6979	-9.76003
																							218	43.4	-14.7651	-9.40763	-1.25731	-15.2309	-15.2228	-15.2258	-4.74529	-4.30729	-4.39125	-2.9605	-3.04106	-3.0576	-15.2265	-4.48128	-3.01972	-0.461348	4.92636	-1.76241	5.25242		-14.8867	-14.8772	-14.8715	-9.69816	-9.19649
																							219	43.6	-15.0282	-8.79838	-1.69382	-15.1916	-15.1917	-15.1943	-4.3008	-3.86037	-3.98347	-3.09605	-3.1289	-3.14907	-15.1926	-4.04821	-3.12467	-0.164357	4.75017	-1.43085	4.96371		-14.8537	-14.8527	-14.8459	-9.26624	-8.74811
																							220	43.8	-15.2164	-8.49203	-1.73931	-15.1802	-15.1956	-15.2074	-3.6468	-2.90387	-2.93427	-3.08706	-3.04818	-3.04068	-15.1944	-3.16165	-3.05864	0.0220019	5.33039	-1.31933	5.49128		-14.8496	-14.8676	-14.8702	-8.6269	-7.78917
																							221	44	-14.766	-7.78139	-1.68286	-15.1657	-15.1531	-15.1539	-2.81521	-2.4657	-2.6087	-3.06758	-3.1717	-3.20995	-15.1576	-2.62987	-3.14974	-0.39159	5.15152	-1.46688	5.37059		-14.8443	-14.832	-14.8223	-7.81363	-7.34948
																							222	44.2	-14.9871	-7.37494	-1.926	-15.1293	-15.1202	-15.1247	-2.5852	-2.35159	-2.50566	-3.1942	-3.27852	-3.30203	-15.1247	-2.48082	-3.25825	-0.13759	4.89413	-1.33225	5.07408		-14.8117	-14.8017	-14.7952	-7.59095	-7.23481
																							223	44.4	-15.2393	-7.27312	-2.37257	-15.1183	-15.128	-15.1396	-2.28989	-1.73515	-1.80655	-3.20875	-3.20336	-3.20493	-15.1286	-1.94386	-3.20568	0.110657	5.32926	-0.833106	5.39512		-14.8041	-14.8163	-14.8174	-7.30245	-6.61686
																							224	44.6	-14.7573	-6.96679	-2.11457	-15.1112	-15.0911	-15.0928	-1.82492	-1.71285	-1.87076	-3.19011	-3.32914	-3.36629	-15.0984	-1.80284	-3.29518	-0.341073	5.16394	-1.18061	5.30815		-14.802	-14.7811	-14.7715	-6.84742	-6.59419
																							225	44.8	-14.941	-7.06966	-2.16372	-15.0832	-15.0667	-15.0695	-2.04169	-2.12977	-2.31666	-3.31502	-3.43752	-3.46566	-15.0731	-2.16271	-3.40607	-0.13216	4.90695	-1.24235	5.06351		-14.7727	-14.7527	-14.7439	-7.06158	-7.012
																							226	45	-15.1845	-7.78183	-2.6182	-15.0706	-15.0774	-15.0858	-2.80653	-2.44024	-2.55773	-3.41553	-3.424	-3.42883	-15.0779	-2.6015	-3.42279	0.106547	5.18033	-0.804583	5.24352		-14.7525	-14.7594	-14.757	-7.81123	-7.32336
																							227	45.2	-14.7846	-9.92198	-2.96065	-15.0333	-14.9807	-14.979	-4.94872	-4.97047	-5.082	-3.62399	-3.77917	-3.7907	-14.9977	-5.0004	-3.73129	-0.213066	4.92158	-0.770639	4.98611		-14.6928	-14.6346	-14.6237	-9.90892	-9.85977
																							228	45.4	-14.5843	-12.8751	-3.27997	-15.0187	-14.9757	-14.9675	-7.71809	-7.75613	-7.90597	-3.73279	-3.83522	-3.84478	-14.9873	-7.79339	-3.80426	-0.402972	5.08169	-0.524297	5.12453		-14.6469	-14.5947	-14.5789	-12.616	-12.6531
																							229	45.6	-14.6036	-16.8501	-3.77407	-14.9234	-14.8858	-14.8798	-11.5992	-11.5329	-11.6467	-3.95453	-4.01493	-4.01089	-14.8963	-11.5929	-3.99345	-0.292723	5.25719	-0.219375	5.26991		-14.5063	-14.4576	-14.4474	-16.4071	-16.4403
																							230	45.8	-13.9148	-20.6189	-3.54227	-14.8328	-14.7652	-14.7549	-15.4969	-15.6452	-15.7531	-4.14206	-4.22947	-4.22799	-14.7843	-15.6318	-4.19984	-0.869552	4.98717	-0.657566	5.10494		-14.367	-14.2848	-14.2743	-20.2079	-20.5641
																							231	46	-14.034	-23.9753	-3.20677	-14.7395	-14.6992	-14.6908	-18.8745	-18.9486	-19.0109	-4.32923	-4.37475	-4.36345	-14.7098	-18.9447	-4.35581	-0.675853	5.03067	-1.14904	5.2043		-14.2289	-14.1762	-14.1714	-23.4965	-23.8769
																							232	46.2	-14.3679	-26.104	-2.85091	-14.6869	-14.6681	-14.6485	-21.2431	-21.1342	-21.2537	-4.42318	-4.41746	-4.42356	-14.6678	-21.2103	-4.4214	-0.299895	4.8936	-1.57049	5.14818		-14.1426	-14.1158	-14.1017	-25.7981	-26.069
																							233	46.4	-13.8747	-26.9161	-2.37026	-14.7067	-14.6407	-14.6211	-22.3385	-22.5195	-22.6664	-4.32825	-4.4192	-4.42709	-14.6562	-22.5081	-4.39151	-0.781485	4.40799	-2.02125	4.91187		-14.1446	-14.0693	-14.0566	-26.8579	-27.4585
																							234	46.6	-14.0384	-28.2337	-2.23353	-14.5557	-14.534	-14.5246	-23.9589	-24.0336	-24.1256	-4.59716	-4.59749	-4.58677	-14.5381	-24.0394	-4.59381	-0.499728	4.19436	-2.36028	4.83873		-13.9715	-13.9435	-13.9432	-28.4343	-28.9768
																							235	46.8	-14.2013	-27.9247	-2.08555	-14.6685	-14.6254	-14.6092	-23.7782	-23.9728	-24.1084	-4.2461	-4.30683	-4.31967	-14.6344	-23.9532	-4.29087	-0.433109	3.97157	-2.20532	4.56338		-14.0827	-14.0323	-14.0253	-28.2505	-28.9166
																							236	47	-14.1327	-26.0866	-1.55131	-14.9399	-14.9012	-14.887	-21.4051	-21.6741	-21.8535	-3.37617	-3.49129	-3.52217	-14.9094	-21.6443	-3.46321	-0.776664	4.44234	-1.9119	4.89827		-14.3807	-14.3302	-14.3231	-25.9303	-26.613
																							237	47.2	-14.5117	-23.8431	-1.38473	-15.1005	-15.0952	-15.0938	-19.0347	-19.0498	-19.1444	-3.0143	-3.00617	-3.00377	-15.0965	-19.0763	-3.00808	-0.584822	4.76681	-1.62335	5.06949		-14.5726	-14.5547	-14.5586	-23.6221	-23.982
																							238	47.4	-14.8748	-21.8024	-1.02276	-15.2033	-15.1929	-15.1878	-16.8438	-16.8753	-16.9734	-2.86705	-2.87908	-2.89074	-15.1947	-16.8975	-2.87896	-0.319823	4.90487	-1.85619	5.2541		-14.7051	-14.6807	-14.6786	-21.4905	-21.8012
																							239	47.6	-14.6	-19.6641	-0.300218	-15.2934	-15.2778	-15.2702	-14.3589	-14.6483	-14.7956	-2.65625	-2.72751	-2.75273	-15.2805	-14.6009	-2.71216	-0.680505	5.06313	-2.41194	5.64941		-14.8271	-14.7939	-14.7866	-19.0688	-19.568
																							240	47.8	-14.7696	-17.831	0.0438546	-15.3088	-15.3359	-15.3409	-12.6054	-12.4517	-12.5023	-2.76096	-2.62206	-2.60318	-15.3286	-12.5198	-2.66207	-0.558993	5.31124	-2.70592	5.98697		-14.8667	-14.8801	-14.8841	-17.3635	-17.3652
																							241	48	-14.7676	-16.4092	-0.0282099	-15.3101	-15.3214	-15.3193	-11.1362	-11.0156	-11.1027	-2.82369	-2.77049	-2.77658	-15.317	-11.0848	-2.79026	-0.549396	5.32439	-2.76205	6.02328		-14.8875	-14.8863	-14.8814	-15.933	-15.9245
																							242	48.2	-14.7801	-14.8861	-0.302477	-15.32	-15.3166	-15.3173	-9.47476	-9.70752	-9.78727	-2.76969	-2.81946	-2.81719	-15.3179	-9.65652	-2.80211	-0.53787	5.22963	-2.49964	5.82121		-14.9176	-14.8993	-14.8958	-14.3119	-14.6125
																							243	48.4	-14.9757	-13.972	-0.366352	-15.2774	-15.2991	-15.3022	-8.78185	-8.68594	-8.73549	-2.98186	-2.89567	-2.88533	-15.2929	-8.73443	-2.92096	-0.317178	5.23758	-2.5546	5.836		-14.8855	-14.8959	-14.8942	-13.64	-13.5878
																							244	48.6	-14.9923	-12.9585	-0.843221	-15.2826	-15.3072	-15.3077	-7.61693	-7.3913	-7.50213	-2.91076	-2.84	-2.85196	-15.2992	-7.50345	-2.86757	-0.306844	5.45505	-2.02435	5.82664		-14.9041	-14.92	-14.9142	-12.5018	-12.2897
																							245	48.8	-14.7909	-11.6406	-1.12289	-15.2675	-15.269	-15.2729	-6.54406	-6.66501	-6.75185	-2.92397	-2.97464	-2.9719	-15.2698	-6.65364	-2.95684	-0.478894	4.98697	-1.83394	5.33503		-14.9019	-14.8927	-14.8897	-11.4545	-11.561
																							246	49	-14.9747	-11.0296	-0.992104	-15.2318	-15.2491	-15.2523	-6.04202	-6.0089	-6.10629	-3.0548	-3.02724	-3.03038	-15.2444	-6.0524	-3.03747	-0.269751	4.9772	-2.04537	5.38784		-14.8734	-14.8818	-14.8774	-10.9666	-10.9029
																							247	49.2	-14.9822	-10.3192	-1.47212	-15.2277	-15.2449	-15.2493	-5.19583	-5.17114	-5.28523	-3.01256	-3.00462	-3.01166	-15.2407	-5.2174	-3.00961	-0.258436	5.1018	-1.53749	5.3347		-14.8788	-14.888	-14.884	-10.1393	-10.0628
																							248	49.4	-14.7604	-9.70955	-1.35116	-15.207	-15.2108	-15.2143	-4.49204	-4.76248	-4.89503	-3.04675	-3.11145	-3.12165	-15.2107	-4.71652	-3.09328	-0.450302	4.99303	-1.74213	5.30737		-14.8664	-14.8602	-14.8548	-9.45225	-9.65277
																							249	49.6	-14.7546	-9.10068	-1.62793	-15.1728	-15.1927	-15.1968	-4.38792	-4.43033	-4.5757	-3.17794	-3.15875	-3.16853	-15.1875	-4.46465	-3.16841	-0.432905	4.63603	-1.54047	4.90441		-14.8346	-14.8469	-14.8416	-9.35283	-9.31958
																							250	49.8	-14.9389	-8.89649	-1.50278	-15.1782	-15.1862	-15.1911	-3.77825	-4.01789	-4.18119	-3.10692	-3.1585	-3.16986	-15.1852	-3.99244	-3.14509	-0.24633	4.90405	-1.64231	5.1776		-14.8464	-14.8455	-14.8406	-8.75573	-8.906
																							251	50	-14.7255	-8.59377	-1.78084	-15.1567	-15.164	-15.1682	-3.5022	-3.89205	-4.08094	-3.16956	-3.22879	-3.24281	-15.163	-3.82506	-3.21372	-0.437438	4.76871	-1.43288	4.9985		-14.8285	-14.8257	-14.8195	-8.48701	-8.77963
																							252	50.2	-14.9116	-8.49077	-1.65941	-15.1388	-15.1603	-15.1653	-3.53415	-3.6861	-3.90163	-3.23995	-3.22959	-3.24376	-15.1548	-3.70729	-3.23777	-0.243158	4.78347	-1.57836	5.04301		-14.8109	-14.8245	-14.8188	-8.51948	-8.57312
																							253	50.4	-14.8989	-8.28866	-1.93885	-15.1517	-15.1586	-15.1679	-2.94133	-3.39285	-3.57373	-3.13905	-3.21699	-3.21843	-15.1594	-3.30264	-3.19149	-0.260554	4.98603	-1.25264	5.14757		-14.8296	-14.8265	-14.825	-7.93818	-8.27908
																							254	50.6	-14.6799	-7.78251	-2.01133	-15.1309	-15.1414	-15.1468	-2.68149	-3.34812	-3.56031	-3.19696	-3.27338	-3.28797	-15.1397	-3.19664	-3.25277	-0.459773	4.58586	-1.24144	4.77313		-14.8122	-14.8104	-14.8048	-7.68515	-8.2341
																							255	50.8	-14.8667	-7.7822	-1.89194	-15.1142	-15.1416	-15.1469	-2.70901	-3.18799	-3.44697	-3.26201	-3.26264	-3.28195	-15.1342	-3.11465	-3.26887	-0.267549	4.66755	-1.37693	4.87376		-14.7958	-14.8125	-14.8061	-7.71319	-8.07354
																							256	51	-14.8487	-7.68115	-2.37401	-15.1211	-15.1381	-15.1478	-2.33176	-3.01879	-3.25514	-3.20186	-3.26327	-3.26858	-15.1357	-2.86857	-3.24457	-0.287056	4.81259	-0.870561	4.89911		-14.8064	-14.8112	-14.8092	-7.34327	-7.90388
																							257	51.2	-14.8289	-7.4804	-2.4493	-15.1012	-15.1183	-15.1261	-2.44509	-3.21929	-3.44915	-3.28609	-3.34182	-3.34901	-15.1152	-3.03784	-3.32564	-0.286297	4.44255	-0.876336	4.5372		-14.786	-14.7897	-14.786	-7.45555	-8.10474
																							258	51.4	-14.8148	-7.68174	-2.32998	-15.1021	-15.1334	-15.1395	-2.51836	-3.07386	-3.355	-3.28922	-3.28308	-3.30135	-15.125	-2.9824	-3.29121	-0.310225	4.69934	-0.961236	4.80666		-14.786	-14.8059	-14.8	-7.52725	-7.95905
																							259	51.6	-14.7922	-7.47953	-2.60867	-15.1137	-15.1315	-15.1429	-2.15136	-2.95957	-3.19399	-3.21312	-3.28186	-3.28172	-15.1294	-2.76831	-3.2589	-0.337134	4.71122	-0.650236	4.76782		-14.8011	-14.8055	-14.8051	-7.16706	-7.84445
																							260	51.8	-14.7776	-7.37897	-2.48408	-15.0939	-15.1161	-15.1231	-2.3149	-3.14616	-3.40088	-3.30086	-3.34445	-3.35603	-15.1111	-2.95398	-3.33378	-0.333501	4.42499	-0.849696	4.51815		-14.7802	-14.7884	-14.7836	-7.32851	-8.0314
																							261	52	-14.9609	-8.18996	-2.57896	-15.0838	-15.1102	-15.1189	-2.92104	-3.50033	-3.7127	-3.38191	-3.38366	-3.3838	-15.1043	-3.37802	-3.38312	-0.143461	4.81194	-0.804164	4.88078		-14.7641	-14.7785	-14.776	-7.9226	-8.38646
																							262	52.2	-14.9312	-8.39613	-2.85744	-15.1074	-15.1106	-15.1157	-3.17958	-3.99121	-4.20666	-3.32324	-3.40808	-3.41465	-15.1112	-3.79248	-3.38199	-0.180004	4.60365	-0.524549	4.63694		-14.7842	-14.773	-14.7672	-8.17434	-8.87863
																							263	52.4	-15.1115	-8.49882	-2.94803	-15.1113	-15.1282	-15.134	-3.63825	-4.31387	-4.51205	-3.34258	-3.36889	-3.37083	-15.1245	-4.15472	-3.36077	-0.0129412	4.3441	-0.412736	4.36369		-14.7831	-14.7861	-14.7814	-8.62306	-9.20229
																							264	52.6	-15.0663	-10.43	-3.43961	-15.0707	-15.0831	-15.0857	-5.41629	-5.68253	-5.84204	-3.55138	-3.55245	-3.54957	-15.0798	-5.64695	-3.55113	-0.0135372	4.78307	-0.111516	4.78439		-14.7241	-14.7257	-14.7191	-10.3645	-10.5743
																							265	52.8	-14.6327	-13.0722	-3.50514	-15.0643	-15.0279	-15.0196	-7.59462	-7.99172	-8.20276	-3.63531	-3.73341	-3.74218	-15.0373	-7.9297	-3.70363	-0.404513	5.14252	-0.198498	5.16223		-14.6929	-14.6429	-14.6266	-12.4936	-12.8896
																							266	53	-14.5992	-16.0211	-3.59352	-15.0086	-14.9685	-14.9628	-10.59	-10.8953	-11.0563	-3.80315	-3.87852	-3.87025	-14.98	-10.8472	-3.85064	-0.38079	5.1739	-0.257127	5.19427		-14.6026	-14.5473	-14.5365	-15.4199	-15.8011
																							267	53.2	-14.5796	-19.5763	-3.48777	-14.9375	-14.8997	-14.8919	-13.8627	-13.9872	-14.1023	-3.96631	-4.01789	-4.00658	-14.9097	-13.9841	-3.99693	-0.330096	5.59225	-0.50916	5.62507		-14.4914	-14.4394	-14.4297	-18.6129	-18.9017
																							268	53.4	-13.9712	-22.7282	-3.12633	-14.8288	-14.7711	-14.7494	-17.1795	-17.3488	-17.536	-4.17495	-4.2491	-4.25962	-14.7831	-17.3548	-4.22789	-0.811875	5.37345	-1.10156	5.54496		-14.3403	-14.2684	-14.2473	-21.8455	-22.2726
																							269	53.6	-14.1703	-25.5697	-2.82388	-14.6799	-14.6444	-14.6243	-20.3549	-20.4306	-20.6268	-4.43602	-4.47146	-4.47968	-14.6495	-20.4708	-4.46239	-0.479188	5.09895	-1.63851	5.37714		-14.149	-14.1023	-14.0858	-24.9366	-25.3631
																							270	53.8	-14.9924	-25.8605	-2.58303	-14.9122	-14.8697	-14.8542	-20.2268	-20.2137	-20.3744	-3.88096	-3.90391	-3.8997	-14.8787	-20.2717	-3.89486	0.113663	5.58881	-1.31183	5.74183		-14.3766	-14.3242	-14.3132	-24.7991	-25.147
																							271	54	-14.6246	-23.4233	-2.00197	-15.1458	-15.0848	-15.0775	-17.8668	-18.2518	-18.3774	-3.0594	-3.23621	-3.23039	-15.1027	-18.1653	-3.17533	-0.478066	5.258	-1.17336	5.4085		-14.6352	-14.5582	-14.5544	-22.4888	-23.1808
																							272	54.2	-14.6546	-21.0839	-1.67201	-15.2467	-15.2105	-15.1947	-15.6208	-16.1024	-16.3389	-2.80791	-2.90522	-2.9465	-15.2173	-16.0207	-2.88654	-0.56271	5.06318	-1.21453	5.23713		-14.7648	-14.7092	-14.694	-20.2999	-21.0259
																							273	54.4	-15.2503	-19.0495	-1.81184	-15.3157	-15.3112	-15.3129	-13.2371	-13.6964	-13.8293	-2.64023	-2.64788	-2.63463	-15.3133	-13.5876	-2.64091	-0.0629992	5.46188	-0.829075	5.52481		-14.8641	-14.8391	-14.84	-17.9763	-18.6135
																							274	54.6	-14.7192	-17.0187	-1.00922	-15.3221	-15.3109	-15.3042	-11.4812	-12.1436	-12.3348	-2.73458	-2.77146	-2.78892	-15.3124	-11.9865	-2.76498	-0.59323	5.03219	-1.75576	5.36261		-14.8942	-14.861	-14.8514	-16.2676	-17.0557
																							275	54.8	-14.9549	-15.4944	-0.704217	-15.3174	-15.3412	-15.3422	-9.95772	-10.3348	-10.5046	-2.79037	-2.69459	-2.6933	-15.3336	-10.2657	-2.72608	-0.378701	5.22865	-2.02187	5.61873		-14.9092	-14.9142	-14.9107	-14.7834	-15.242
																							276	55	-15.2862	-14.4801	-1.437	-15.2921	-15.3253	-15.3357	-8.94426	-8.98475	-9.02047	-2.9137	-2.78286	-2.74573	-15.3177	-8.98316	-2.8141	-0.0315305	5.49698	-1.3771	5.66694		-14.8976	-14.917	-14.9228	-13.7971	-13.8878
																							277	55.2	-14.7222	-13.0612	-1.02801	-15.2963	-15.2845	-15.2778	-7.49027	-8.22442	-8.41009	-2.83241	-2.9512	-2.97984	-15.2862	-8.04159	-2.92115	-0.56396	5.01963	-1.89314	5.39432		-14.9187	-14.8879	-14.8747	-12.3767	-13.1248
																							278	55.4	-14.8875	-12.2518	-1.32747	-15.2649	-15.2817	-15.2825	-6.53103	-7.28155	-7.48064	-2.93586	-2.94285	-2.95057	-15.2764	-7.09774	-2.9431	-0.38885	5.15409	-1.61562	5.41535		-14.8996	-14.8971	-14.8903	-11.442	-12.1793
																							279	55.6	-15.253	-11.7436	-1.66566	-15.227	-15.2619	-15.268	-6.1531	-6.55728	-6.71328	-3.08202	-2.99879	-2.98924	-15.2523	-6.47455	-3.02335	0.000721632	5.26901	-1.35769	5.44112		-14.8675	-14.8873	-14.8854	-11.0756	-11.4529
																							280	55.8	-14.641	-10.9346	-1.64939	-15.2288	-15.2318	-15.2316	-5.31264	-6.18402	-6.40947	-3.01681	-3.09932	-3.11376	-15.2307	-5.96871	-3.07663	-0.589739	4.96593	-1.42724	5.2005		-14.8785	-14.863	-14.8539	-10.2535	-11.0783
																							281	56	-14.8557	-10.5279	-1.55797	-15.203	-15.2204	-15.2289	-4.84789	-5.81827	-5.95954	-3.09206	-3.12617	-3.1097	-15.2175	-5.5419	-3.10931	-0.361786	4.98599	-1.55134	5.23427		-14.8588	-14.8567	-14.8566	-9.80077	-10.7115
																							282	56.2	-15.1856	-10.3257	-2.10037	-15.185	-15.2288	-15.2329	-4.54355	-5.13068	-5.31964	-3.14199	-3.06381	-3.07281	-15.2156	-4.99796	-3.09287	-0.0300094	5.32772	-0.992496	5.41946		-14.8448	-14.8731	-14.8678	-9.50427	-10.0221
																							283	56.4	-14.8303	-9.92023	-1.7123	-15.183	-15.1992	-15.2038	-3.96028	-4.87954	-5.07605	-3.10295	-3.15945	-3.16577	-15.1953	-4.63862	-3.14272	-0.365048	5.28161	-1.43042	5.48404		-14.8491	-14.8477	-14.8425	-8.93357	-9.77003
																							284	56.6	-14.9844	-9.51675	-2.02007	-15.1523	-15.1782	-15.1852	-4.03552	-4.84897	-5.00118	-3.22848	-3.23101	-3.22575	-15.1719	-4.62856	-3.22841	-0.187456	4.88819	-1.20834	5.03882		-14.8186	-14.8279	-14.8254	-9.00934	-9.7392
																							285	56.8	-15.1691	-9.41457	-2.13687	-15.154	-15.1892	-15.1928	-3.93202	-4.48136	-4.68116	-3.21453	-3.1742	-3.18697	-15.1787	-4.36485	-3.1919	-0.00952418	5.04972	-1.05503	5.15876		-14.8214	-14.8428	-14.8365	-8.90793	-9.37072
																							286	57	-14.9219	-9.2135	-2.37728	-15.165	-15.1779	-15.1802	-3.29905	-4.26233	-4.53206	-3.1183	-3.20191	-3.22314	-15.1743	-4.03115	-3.18112	-0.252437	5.18235	-0.803833	5.25039		-14.8387	-14.8346	-14.826	-8.28753	-9.15101
																							287	57.2	-15.137	-8.90964	-2.29374	-15.1328	-15.1597	-15.1687	-3.42818	-4.29953	-4.5095	-3.25332	-3.26583	-3.26035	-15.1537	-4.07907	-3.25983	-0.0166988	4.83056	-0.966089	4.92625		-14.8062	-14.8167	-14.8151	-8.41614	-9.18815
																							288	57.4	-15.2846	-9.011	-2.6133	-15.1428	-15.1777	-15.1846	-3.07179	-3.86768	-4.10707	-3.18608	-3.1797	-3.18857	-15.1684	-3.68218	-3.18478	0.116231	5.32882	-0.571483	5.36064		-14.8197	-14.8391	-14.8351	-8.06655	-8.75532
																							289	57.6	-15.0324	-8.80983	-2.85056	-15.1355	-15.1568	-15.1629	-2.69165	-3.79621	-4.05885	-3.17991	-3.24802	-3.25932	-15.1517	-3.51557	-3.22908	-0.119301	5.29426	-0.378516	5.30912		-14.8166	-14.8199	-14.8147	-7.69479	-8.68348
																							290	57.8	-15.0502	-8.70764	-2.73333	-15.1089	-15.1404	-15.1487	-2.97582	-3.96482	-4.19269	-3.30255	-3.3122	-3.31147	-15.1326	-3.71111	-3.30874	-0.0824963	4.99653	-0.575412	5.03023		-14.7878	-14.8021	-14.7994	-7.97477	-8.8524
																							291	58	-15.2289	-8.70786	-2.85553	-15.1274	-15.1651	-15.1729	-2.61674	-3.57101	-3.8229	-3.20441	-3.20559	-3.21458	-15.1551	-3.33688	-3.20819	0.0738006	5.37097	-0.352665	5.38305		-14.8095	-14.8306	-14.827	-7.62197	-8.45776
																							292	58.2	-15.0108	-8.60841	-2.89035	-15.1185	-15.1484	-15.1543	-2.34029	-3.48521	-3.78325	-3.21275	-3.25792	-3.27433	-15.1404	-3.20292	-3.24833	-0.129626	5.40549	-0.357982	5.41888		-14.8038	-14.8155	-14.8095	-7.3518	-8.3716
																							293	58.4	-14.9909	-8.30561	-2.96698	-15.0967	-15.1312	-15.1418	-2.63503	-3.6765	-3.91272	-3.31764	-3.32633	-3.3212	-15.1232	-3.40808	-3.32172	-0.132314	4.89752	-0.354741	4.91213		-14.7796	-14.7967	-14.7959	-7.64183	-8.56325
																							294	58.6	-15.1681	-8.40645	-3.09375	-15.1157	-15.1551	-15.1615	-2.2984	-3.32444	-3.63067	-3.21961	-3.22486	-3.24308	-15.1441	-3.0845	-3.22918	0.0240085	5.32195	-0.135436	5.32372		-14.8015	-14.8239	-14.8181	-7.31096	-8.21046
																							295	58.8	-14.9924	-8.30471	-2.93123	-15.1061	-15.1383	-15.1488	-2.09902	-3.29785	-3.57352	-3.23702	-3.28052	-3.28223	-15.1311	-2.99013	-3.26659	-0.138625	5.31458	-0.335361	5.32696		-14.7943	-14.808	-14.8065	-7.11629	-8.18367
																							296	59	-15.1689	-8.30498	-3.05826	-15.0878	-15.1314	-15.1393	-2.40862	-3.33884	-3.63803	-3.32981	-3.30592	-3.31606	-15.1195	-3.1285	-3.31726	0.0494069	5.17648	-0.259002	5.18319		-14.7734	-14.8009	-14.7966	-7.42066	-8.22471
																							297	59.2	-15.1039	-8.20558	-3.33262	-15.1096	-15.1442	-15.1543	-1.98528	-3.0596	-3.36864	-3.21292	-3.24526	-3.2533	-15.136	-2.80451	-3.23716	-0.0321187	5.40108	0.0954616	5.40202		-14.7988	-14.8165	-14.8142	-7.00464	-7.94485
																							298	59.4	-15.1262	-8.20576	-3.21628	-15.0891	-15.117	-15.1265	-2.12598	-3.34216	-3.63609	-3.30154	-3.35313	-3.35681	-15.1109	-3.03474	-3.33716	0.0153319	5.17102	-0.120879	5.17245		-14.7775	-14.787	-14.7842	-7.14378	-8.22792
																							299	59.6	-15.2964	-9.92936	-3.35523	-15.051	-15.0754	-15.0825	-3.59248	-4.52918	-4.76846	-3.51984	-3.53423	-3.52972	-15.0696	-4.29671	-3.52793	0.226766	5.63265	-0.172702	5.63986		-14.7249	-14.7324	-14.7285	-8.58148	-9.4178
																							300	59.8	-14.9312	-12.6713	-3.98261	-15.0213	-15.0033	-14.9994	-6.13974	-7.08147	-7.34031	-3.6887	-3.77181	-3.77721	-15.008	-6.85384	-3.74591	-0.0768013	5.81745	0.236702	5.82277		-14.6676	-14.6304	-14.617	-11.0738	-11.9767
																							301	60	-14.4557	-15.7215	-4.1575	-15.0039	-14.9684	-14.9627	-9.16423	-10.0173	-10.2428	-3.78847	-3.87155	-3.86727	-14.9783	-9.80811	-3.84243	-0.522673	5.91341	0.315068	5.94481		-14.6152	-14.5586	-14.5462	-14.0286	-14.9206
																							302	60.2	-14.5684	-20.0838	-4.50708	-14.8327	-14.7921	-14.7836	-13.6786	-14.3185	-14.5082	-4.10607	-4.17148	-4.1711	-14.8028	-14.1684	-4.14955	-0.234422	5.91534	0.357529	5.93077		-14.3905	-14.3287	-14.3177	-18.4367	-19.2337
																							303	60.4	-14.4409	-24.5447	-4.17061	-14.5436	-14.538	-14.5295	-18.9846	-19.3195	-19.4857	-4.54018	-4.56615	-4.57528	-14.537	-19.2633	-4.56054	-0.0960893	5.28146	-0.389924	5.29671		-14.0341	-14.0114	-14.0058	-23.6087	-24.2486
																							304	60.6	-14.3561	-26.7787	-3.59417	-14.7291	-14.6758	-14.6609	-20.9001	-21.222	-21.3495	-4.34658	-4.3977	-4.39258	-14.6886	-21.1572	-4.37895	-0.332493	5.62148	-0.78478	5.68572		-14.1891	-14.1221	-14.1127	-25.4635	-26.1571
																							305	60.8	-14.5465	-25.1464	-2.88764	-15.1161	-15.0397	-15.0212	-18.3733	-19.0248	-19.2396	-3.14468	-3.33332	-3.3636	-15.059	-18.8793	-3.28053	-0.512501	6.26714	-0.392889	6.30032		-14.5992	-14.5036	-14.4887	-22.9828	-23.956
																							306	61	-14.445	-22.8122	-2.50663	-15.2247	-15.1602	-15.1491	-16.1799	-17.0674	-17.2631	-2.86384	-3.03217	-3.04585	-15.178	-16.8368	-2.98062	-0.732962	5.97537	-0.47399	6.03879		-14.7357	-14.6473	-14.638	-20.8449	-21.9934
																							307	61.2	-14.8767	-20.6764	-2.50386	-15.2739	-15.2258	-15.2107	-14.3335	-15.3218	-15.5788	-2.8274	-2.928	-2.95954	-15.2368	-15.078	-2.90498	-0.360104	5.59843	-0.401122	5.62432		-14.8097	-14.7353	-14.7197	-19.0476	-20.2429
																							308	61.4	-15.2782	-18.6411	-1.8623	-15.3424	-15.3563	-15.3592	-11.7601	-12.5198	-12.7016	-2.56279	-2.50333	-2.49476	-15.3526	-12.3272	-2.52029	-0.0743851	6.31389	-0.657994	6.34852		-14.9092	-14.8981	-14.8987	-16.536	-17.4338
																							309	61.6	-15.053	-16.6128	-1.23299	-15.335	-15.3337	-15.3301	-9.91219	-10.9806	-11.1974	-2.67673	-2.71232	-2.72477	-15.3329	-10.6967	-2.70461	-0.279879	5.91613	-1.47161	6.10283		-14.9263	-14.8984	-14.8905	-14.7368	-15.8895
																							310	61.8	-15.1035	-15.1931	-1.11437	-15.3035	-15.318	-15.3161	-8.69741	-9.70184	-9.93025	-2.84547	-2.81318	-2.81983	-15.3126	-9.44317	-2.82616	-0.209029	5.74995	-1.71179	6.00298		-14.9114	-14.9007	-14.893	-13.555	-14.6068
																							311	62	-15.2291	-13.9789	-1.44135	-15.2985	-15.3368	-15.3429	-7.15825	-8.03661	-8.23341	-2.80149	-2.72276	-2.71438	-15.3261	-7.80942	-2.74621	-0.0969354	6.16943	-1.30486	6.30666		-14.9245	-14.94	-14.9391	-12.052	-12.9371
																							312	62.2	-14.8982	-12.6618	-1.19739	-15.2664	-15.2766	-15.2759	-6.00468	-7.39451	-7.64669	-2.89154	-2.96636	-2.97849	-15.273	-7.01529	-2.94546	-0.374795	5.64654	-1.74808	5.92281		-14.9069	-14.8908	-14.882	-10.9272	-12.2925
																							313	62.4	-15.0212	-11.8514	-1.5307	-15.2257	-15.2553	-15.2561	-5.42021	-6.78995	-7.07892	-3.03849	-3.03199	-3.04195	-15.2457	-6.42969	-3.03748	-0.224528	5.42171	-1.50678	5.63167		-14.8744	-14.8781	-14.8697	-10.359	-11.6861
																							314	62.6	-15.2701	-11.4464	-2.12503	-15.2042	-15.2573	-15.2705	-4.96498	-5.94131	-6.10159	-3.09587	-2.993	-2.96244	-15.244	-5.6693	-3.0171	0.0260988	5.77711	-0.892074	5.84564		-14.8587	-14.8904	-14.8949	-9.91524	-10.8352
																							315	62.8	-14.8093	-10.9397	-1.61966	-15.1965	-15.217	-15.2179	-4.33299	-5.69473	-5.9381	-3.07837	-3.1335	-3.14761	-15.2105	-5.32194	-3.11983	-0.401162	5.61772	-1.50017	5.8284		-14.858	-14.8549	-14.8462	-9.29739	-10.5876
																							316	63	-14.9879	-10.5338	-1.76497	-15.1727	-15.2051	-15.2096	-4.04466	-5.44364	-5.6872	-3.15173	-3.1651	-3.16815	-15.1958	-5.0585	-3.16166	-0.20788	5.47529	-1.39669	5.65445		-14.8382	-14.8465	-14.841	-9.0169	-10.3357
																							317	63.2	-15.2261	-10.4335	-2.36247	-15.1558	-15.2079	-15.2181	-4.00027	-5.00681	-5.18065	-3.21304	-3.13448	-3.12002	-15.1939	-4.72924	-3.15585	0.0321156	5.70423	-0.793381	5.75923		-14.8224	-14.8545	-14.8551	-8.97461	-9.89772
																							318	63.4	-14.9621	-9.92729	-1.9167	-15.1669	-15.1932	-15.1947	-3.36763	-4.74254	-5.01028	-3.11659	-3.17354	-3.19403	-15.185	-4.37349	-3.16139	-0.222815	5.55381	-1.24469	5.69594		-14.8398	-14.8436	-14.8345	-8.35454	-9.63262
																							319	63.6	-14.9518	-9.72297	-1.99683	-15.1442	-15.1794	-15.1857	-3.11763	-4.61067	-4.86967	-3.18486	-3.21495	-3.21878	-15.1698	-4.19932	-3.2062	-0.21798	5.52365	-1.20937	5.65869		-14.8205	-14.8319	-14.8274	-8.11134	-9.50028
																							320	63.8	-15.3717	-9.62173	-2.66969	-15.1204	-15.1821	-15.1924	-3.41525	-4.30779	-4.51447	-3.29616	-3.18969	-3.1811	-15.1649	-4.07917	-3.22232	0.206733	5.54256	-0.552629	5.57388		-14.7943	-14.8381	-14.838	-8.40425	-9.19662
																							321	64	-14.7913	-9.42034	-2.52728	-15.1433	-15.1673	-15.1702	-2.9443	-4.21713	-4.50525	-3.1728	-3.23586	-3.2553	-15.1602	-3.8889	-3.22132	-0.368923	5.53144	-0.694037	5.58701		-14.8215	-14.825	-14.8166	-7.94168	-9.1056
																							322	64.2	-15.033	-9.41895	-2.48987	-15.122	-15.1528	-15.162	-3.0118	-4.3403	-4.56562	-3.25886	-3.29116	-3.28435	-15.1456	-3.97257	-3.27812	-0.112562	5.44637	-0.788251	5.50427		-14.8002	-14.8095	-14.808	-8.00918	-9.22898
																							323	64.4	-15.3234	-9.31769	-2.90572	-15.1193	-15.1711	-15.1802	-3.12004	-4.04738	-4.25176	-3.27737	-3.21332	-3.21066	-15.1569	-3.8064	-3.23378	0.166551	5.5113	-0.328059	5.52356		-14.7964	-14.8307	-14.8292	-8.11533	-8.93544
																							324	64.6	-15.0742	-9.21514	-2.45676	-15.1319	-15.1605	-15.1648	-2.80493	-3.94259	-4.20317	-3.20453	-3.24363	-3.25968	-15.1524	-3.65023	-3.23595	-0.0781778	5.56491	-0.779187	5.61974		-14.8119	-14.8218	-14.8149	-7.80597	-8.83028
																							325	64.8	-15.2468	-9.01177	-2.61193	-15.1178	-15.1502	-15.1574	-2.82396	-3.97459	-4.22436	-3.25871	-3.28028	-3.28487	-15.1418	-3.6743	-3.27462	0.104996	5.33746	-0.662689	5.37947		-14.798	-14.8114	-14.8074	-7.82552	-8.86228
																							326	65	-15.1592	-8.80943	-2.87746	-15.1137	-15.1671	-15.1763	-2.9365	-3.58453	-3.83153	-3.2824	-3.19958	-3.2035	-15.1524	-3.45085	-3.22849	0.00679835	5.35858	-0.351029	5.37007		-14.793	-14.8323	-14.8302	-7.93597	-8.47133
																							327	65.2	-15.0674	-9.21504	-3.14419	-15.1144	-15.1186	-15.1252	-3.1094	-4.18421	-4.40512	-3.2936	-3.3925	-3.39363	-15.1194	-3.89958	-3.35991	-0.0519828	5.31546	-0.215718	5.32009		-14.7918	-14.7785	-14.7741	-8.10521	-9.07221
																							328	65.4	-14.9668	-11.8502	-3.41739	-15	-14.9784	-14.9747	-6.12942	-7.19387	-7.41306	-3.73155	-3.82286	-3.82728	-14.9844	-6.91212	-3.7939	-0.0175722	4.93806	-0.376511	4.95243		-14.6468	-14.6045	-14.5919	-11.0645	-12.0893
																							329	65.6	-14.7826	-16.3116	-3.88126	-14.8583	-14.8045	-14.79	-10.8186	-11.8777	-12.1547	-4.02511	-4.11262	-4.1254	-14.8176	-11.617	-4.08771	-0.0349311	4.69455	-0.20645	4.69921		-14.4517	-14.3725	-14.3523	-15.6474	-16.7859
																							330	65.8	-14.6402	-20.6691	-3.70616	-14.6786	-14.6784	-14.6692	-16.0585	-16.5819	-16.8033	-4.31805	-4.34223	-4.34834	-14.6754	-16.4813	-4.33621	-0.0352277	4.18783	-0.630045	4.23511		-14.2072	-14.1865	-14.1767	-20.7585	-21.5033
																							331	66	-15.1919	-20.759	-2.94276	-15.118	-15.1111	-15.1012	-15.7061	-15.6539	-15.8222	-3.51227	-3.41564	-3.40205	-15.1101	-15.7274	-3.44332	0.0818029	5.03158	-0.500563	5.05708		-14.6424	-14.622	-14.6118	-20.3977	-20.5747
																							332	66.2	-15.1565	-17.6174	-2.55366	-15.3598	-15.3623	-15.3626	-11.9252	-12.3586	-12.5571	-2.37835	-2.48255	-2.48837	-15.3616	-12.2803	-2.44976	-0.20508	5.33711	0.103899	5.34206		-14.9227	-14.906	-14.9038	-16.6933	-17.2722
																							333	66.4	-14.8381	-15.1858	-1.81362	-15.3515	-15.3611	-15.3573	-9.7564	-10.4395	-10.7005	-2.55687	-2.59251	-2.61701	-15.3567	-10.2988	-2.5888	-0.518546	4.88701	-0.775182	4.9752		-14.9436	-14.9315	-14.9226	-14.5826	-15.3473
																							334	66.6	-15.095	-13.2597	-1.78444	-15.3109	-15.3536	-15.3617	-8.41995	-8.70127	-8.86843	-2.79419	-2.65124	-2.6323	-15.3421	-8.66322	-2.69258	-0.247042	4.59651	-0.90814	4.69187		-14.9217	-14.9473	-14.9494	-13.2833	-13.6038
																							335	66.8	-15.2706	-11.9414	-1.94889	-15.298	-15.3281	-15.3298	-6.83474	-7.26934	-7.51272	-2.78331	-2.7458	-2.76187	-15.3186	-7.2056	-2.76366	-0.0479588	4.73581	-0.814767	4.80563		-14.9277	-14.9414	-14.9352	-11.7358	-12.1676
																							336	67	-14.9814	-10.9288	-1.66526	-15.2588	-15.2846	-15.2918	-5.77303	-6.3204	-6.52374	-2.91159	-2.89936	-2.89327	-15.2784	-6.20573	-2.9014	-0.296958	4.72312	-1.23614	4.89122		-14.9022	-14.9118	-14.9104	-10.7013	-11.2156
																							337	67.2	-15.3359	-10.2176	-1.92266	-15.2192	-15.2544	-15.2611	-5.22693	-5.54572	-5.746	-3.05242	-2.98655	-2.98539	-15.2449	-5.50622	-3.00812	0.0910223	4.71139	-1.08546	4.83567		-14.8702	-14.8925	-14.8901	-10.1704	-10.4385
																							338	67.4	-15.1576	-9.61082	-2.36575	-15.2083	-15.2315	-15.2391	-4.43789	-4.86706	-5.05821	-3.03617	-3.03996	-3.0396	-15.2263	-4.78772	-3.03858	-0.0687774	4.8231	-0.672822	4.87029		-14.8683	-14.8788	-14.8768	-9.39915	-9.75782
																							339	67.6	-15.05	-9.10443	-2.16866	-15.1824	-15.2006	-15.2049	-3.93754	-4.50247	-4.73765	-3.10343	-3.13448	-3.14769	-15.196	-4.39255	-3.12853	-0.146004	4.71187	-0.959874	4.81087		-14.8487	-14.8536	-14.8475	-8.91136	-9.39198
																							340	67.8	-15.1319	-8.59825	-2.5184	-15.1618	-15.1994	-15.2079	-3.63485	-3.85373	-4.09126	-3.16083	-3.10023	-3.10654	-15.1897	-3.85995	-3.12253	-0.0578028	4.7383	-0.604136	4.77701		-14.8321	-14.8602	-14.8578	-8.61652	-8.74153
																							341	68	-15.1185	-8.1926	-2.5966	-15.1582	-15.1777	-15.1879	-3.01996	-3.38963	-3.60701	-3.11984	-3.1493	-3.15145	-15.1746	-3.33887	-3.1402	-0.0560618	4.85373	-0.5436	4.8844		-14.835	-14.8448	-14.8439	-8.01472	-8.27602
																							342	68.2	-15.1928	-7.78649	-2.49425	-15.1301	-15.1514	-15.1582	-2.93666	-3.19643	-3.45158	-3.22288	-3.22929	-3.24466	-15.1466	-3.19489	-3.23228	0.0462354	4.5916	-0.738028	4.65077		-14.8088	-14.8219	-14.817	-7.93508	-8.08209
																							343	68.4	-15.0882	-8.0908	-2.75352	-15.1158	-15.1318	-15.1399	-3.15525	-3.23838	-3.48569	-3.29236	-3.29874	-3.30651	-15.1292	-3.2931	-3.2992	-0.0409838	4.79769	-0.545687	4.8288		-14.7926	-14.8024	-14.799	-8.15001	-8.12398
																							344	68.6	-15.2526	-8.088	-2.47661	-15.1248	-15.1236	-15.1314	-3.15352	-3.40214	-3.64128	-3.26041	-3.33542	-3.34146	-15.1266	-3.39898	-3.31243	0.126042	4.68902	-0.835824	4.7646		-14.8014	-14.7926	-14.7889	-8.14775	-8.28812
																							345	68.8	-15.3161	-9.50571	-3.29272	-15.064	-15.0474	-15.0492	-4.95798	-5.16875	-5.39009	-3.54988	-3.62989	-3.63373	-15.0535	-5.17227	-3.6045	0.262584	4.33344	-0.311778	4.35257		-14.7227	-14.6973	-14.6888	-9.91662	-10.0589
																							346	69	-15.0121	-12.9509	-3.91953	-15.0027	-14.9825	-14.9788	-8.03493	-8.00654	-8.21174	-3.76944	-3.82546	-3.82558	-14.988	-8.0844	-3.80683	0.0240721	4.86648	0.112708	4.86784		-14.6274	-14.5982	-14.5864	-12.926	-12.9043
																							347	69.2	-14.3563	-16.8047	-3.89131	-14.9419	-14.8348	-14.8212	-11.6609	-12.2836	-12.5279	-3.92856	-4.08801	-4.09671	-14.866	-12.1575	-4.03776	-0.509615	4.64722	-0.146449	4.67737		-14.5238	-14.3974	-14.3788	-16.4667	-17.193
																							348	69.4	-14.3233	-21.0592	-3.98599	-14.6969	-14.682	-14.6702	-16.6182	-16.8549	-17.0709	-4.3201	-4.34795	-4.35512	-14.683	-16.848	-4.34106	-0.35972	4.21118	-0.355066	4.2414		-14.2179	-14.1866	-14.1745	-21.303	-21.7771
																							349	69.6	-14.7492	-24.5981	-3.63838	-14.6152	-14.6146	-14.6003	-20.3583	-20.3222	-20.4989	-4.52432	-4.51717	-4.51895	-14.61	-20.3931	-4.52014	0.139188	4.205	-0.881765	4.29871		-14.0854	-14.0743	-14.0637	-24.942	-25.2543
																							350	69.8	-14.586	-24.6973	-2.70091	-14.8528	-14.7929	-14.7737	-20.7044	-20.8133	-20.9885	-4.03756	-4.10622	-4.10951	-14.8065	-20.8354	-4.08443	-0.220456	3.86186	-1.38352	4.10813		-14.312	-14.2415	-14.2272	-25.2662	-25.7478
																							351	70	-14.8713	-21.3479	-2.24296	-15.2204	-15.2048	-15.1997	-16.91	-17.1522	-17.3369	-2.63588	-2.74944	-2.76224	-15.2083	-17.133	-2.71585	-0.336988	4.21488	-0.47289	4.25469		-14.7187	-14.6872	-14.6846	-21.5498	-22.0793
[truncated: 11 more columns]

## Sheet: Inter 3D RMSE_Boxplot
																			s=t							1.80845	-2.11711	-0.966039	-1.60449	-1.4158	-1.62897	-1.10542		1.24408		-1.36255	-1.92988	-1.68952	-1.86578	-1.35629		0.982096			-2.28963	-2.03764	-2.20412	-1.66096
																		4D	5	10	15	25	35	70		4D	5	10	15	25	35	70		4D		10	15	25	35	70		4D			15	25	35	70
																Max-75%		3.60017	5.01361	2.69327	2.85335	4.42701	3.21077	3.32392		3.10067	2.15099	2.13815	2.62475	1.95417	2.63206	0.7329		3.44896		1.73757	1.88252	1.46583	1.77979	1.25685		3.30584			1.72437	1.92277	1.44845	1.90948
																75%-Med		1.715	2.5799	1.64241	2.19656	2.29543	2.30986	1.54272		3.07671	0.827625	0.939735	0.844109	0.901737	0.85713	0.746194		2.40854		0.593343	0.666599	0.77952	0.890084	0.716128		2.23705			0.509087	0.649139	0.601872	0.570473
																Med-25%		0.905364	0.990103	1.12754	1.10608	0.682476	0.935759	0.993954		1.11129	1.03334	0.864027	1.10773	1.04174	1.05926	1.00688		1.13966		1.0094	0.930764	0.816883	0.791044	0.87125		1.06718			0.734124	0.652126	0.737344	0.749664
																0.25		2.37013	2.08323	1.59909	1.64527	1.72924	1.65294	1.70999		2.61095	1.67516	1.59924	1.39159	1.34787	1.35319	1.38817		2.68638		1.40375	1.42067	1.42122	1.35165	1.303		2.66836			1.41508	1.36824	1.35522	1.26557
																25%-Min		1.2749	1.29175	0.98494	1.01757	1.16778	1.06897	1.13296		1.4268	0.747661	0.77145	0.608734	0.569715	0.593989	0.605147		1.54953		0.724724	0.742559	0.681037	0.60797	0.551183		1.2415			0.620786	0.585529	0.59399	0.524345
																										0.446747	-0.364833	-0.263365	-0.252035	-0.0221012	-0.176243	-0.308895		0.550547		-0.313481	-0.399921	-0.173608	-0.446002	-0.529698		0.460051			-0.602154	-0.391345	-0.496133	-0.68871
																Max		8.59066	10.6668	7.0623	7.80127	9.13416	8.10932	7.5706		9.89961	5.68712	5.54115	5.96818	5.24552	5.90165	3.87415		9.68353		4.74406	4.90056	4.48345	4.81257	4.14723		9.27843			4.38266	4.59228	4.14289	4.49519
																Q3, 75%		4.99049	5.65323	4.36904	4.94792	4.70714	4.89856	4.24667		6.79895	3.53613	3.403	3.34343	3.29135	3.26959	3.14125		6.23458		3.00649	3.01803	3.01762	3.03278	2.89038		5.97259			2.65829	2.6695	2.69444	2.58571
																Q2, Med	2.72663	3.27549	3.07334	2.72663	2.75136	2.41171	2.5887	2.70395	2.46326	3.72224	2.7085	2.46326	2.49932	2.38961	2.41246	2.39505	2.29477	3.82604		2.41315	2.35143	2.2381	2.1427	2.17425	2.09257	3.73554			2.1492	2.02037	2.09257	2.01524
																Q1, 25%		2.37013	2.08323	1.59909	1.64527	1.72924	1.65294	1.70999		2.61095	1.67516	1.59924	1.39159	1.34787	1.35319	1.38817		2.68638		1.40375	1.42067	1.42122	1.35165	1.303		2.66836			1.41508	1.36824	1.35522	1.26557
																Min		1.09523	0.791482	0.61415	0.627701	0.561453	0.58397	0.577035		1.18416	0.927498	0.827787	0.782854	0.778158	0.759202	0.783026		1.13685		0.679029	0.678112	0.740183	0.743683	0.751817		1.42686			0.794291	0.782712	0.761232	0.741228
																IR		2.62037	3.57	2.76995	3.30264	2.97791	3.24562	2.53668		4.18799	1.86097	1.80376	1.95184	1.94347	1.91639	1.75307		3.5482		1.60274	1.59736	1.5964	1.68113	1.58738		3.30423			1.24321	1.30126	1.33922	1.32014
																		Q3+1.5IR								Q3+1.5IR								Q3+1.5IR								Q3+1.5IR
																		8.92104	11.0082	8.52396	9.90188	9.17401	9.76698	8.05169		13.0809	6.32758	6.10864	6.27119	6.20656	6.14418	5.77085		11.5569		5.4106	5.41408	5.41223	5.55447	5.27144		10.9289			4.5231	4.6214	4.70326	4.56592
																1		#N/A	#N/A	10.5544	10.8044	10.0487	9.80621	#N/A		19.0439	#N/A	#N/A	8.59405	7.75457	#N/A	7.40629		15.8398		#N/A	#N/A	7.25901	#N/A	7.03134		#N/A			#N/A	#N/A	#N/A	#N/A
																2		#N/A	#N/A	10.1928	10.2412	#N/A	#N/A	#N/A		13.3157	#N/A	6.67112	#N/A	7.59301	8.36976	7.35272		#N/A		6.68046	6.41841	#N/A	7.0879	6.70261		#N/A			6.28903	4.88552	6.65545	6.22185
																3		#N/A	#N/A	#N/A	#N/A	#N/A	#N/A	#N/A		#N/A	#N/A	#N/A	#N/A	#N/A	7.52852	6.51321		#N/A		6.07613	5.86733	#N/A	#N/A	#N/A		#N/A			4.87459	#N/A	5.19367	#N/A
																4		#N/A	#N/A	#N/A	#N/A	#N/A	#N/A	#N/A		#N/A	#N/A	#N/A	#N/A	#N/A	#N/A	#N/A		#N/A		#N/A	#N/A	#N/A	#N/A	#N/A		#N/A			4.65295	#N/A	#N/A	#N/A
																5		#N/A	#N/A	#N/A	#N/A	#N/A	#N/A	#N/A		#N/A	#N/A	#N/A	#N/A	#N/A	#N/A	#N/A		#N/A		#N/A	#N/A	#N/A	#N/A	#N/A		#N/A			#N/A	#N/A	#N/A	#N/A
																6		#N/A	#N/A	#N/A	#N/A	#N/A	#N/A	#N/A		#N/A	#N/A	#N/A	#N/A	#N/A	#N/A	#N/A		#N/A		#N/A	#N/A	#N/A	#N/A	#N/A		#N/A			#N/A	#N/A	#N/A	#N/A
																7		#N/A	#N/A	#N/A	#N/A	#N/A	#N/A	#N/A		#N/A	#N/A	#N/A	#N/A	#N/A	#N/A	#N/A		#N/A		#N/A	#N/A	#N/A	#N/A	#N/A		#N/A			#N/A	#N/A	#N/A	#N/A
																8		#N/A	#N/A	#N/A	#N/A	#N/A	#N/A	#N/A		#N/A	#N/A	#N/A	#N/A	#N/A	#N/A	#N/A		#N/A		#N/A	#N/A	#N/A	#N/A	#N/A		#N/A			#N/A	#N/A	#N/A	#N/A
																9		#N/A	#N/A	#N/A	#N/A	#N/A	#N/A	#N/A		#N/A	#N/A	#N/A	#N/A	#N/A	#N/A	#N/A		#N/A		#N/A	#N/A	#N/A	#N/A	#N/A		#N/A			#N/A	#N/A	#N/A	#N/A
																10		#N/A	#N/A	#N/A	#N/A	#N/A	#N/A	#N/A		#N/A	#N/A	#N/A	#N/A	#N/A	#N/A	#N/A		#N/A		#N/A	#N/A	#N/A	#N/A	#N/A		#N/A			#N/A	#N/A	#N/A	#N/A
																11		#N/A	#N/A	#N/A	#N/A	#N/A	#N/A	#N/A		#N/A	#N/A	#N/A	#N/A	#N/A	#N/A	#N/A		#N/A		#N/A	#N/A	#N/A	#N/A	#N/A		#N/A			#N/A	#N/A	#N/A	#N/A
																12		#N/A	#N/A	#N/A	#N/A	#N/A	#N/A	#N/A		#N/A	#N/A	#N/A	#N/A	#N/A	#N/A	#N/A		#N/A		#N/A	#N/A	#N/A	#N/A	#N/A		#N/A			#N/A	#N/A	#N/A	#N/A
																13		#N/A	#N/A	#N/A	#N/A	#N/A	#N/A	#N/A		#N/A	#N/A	#N/A	#N/A	#N/A	#N/A	#N/A		#N/A		#N/A	#N/A	#N/A	#N/A	#N/A		#N/A			#N/A	#N/A	#N/A	#N/A
																14		#N/A	#N/A	#N/A	#N/A	#N/A	#N/A	#N/A		#N/A	#N/A	#N/A	#N/A	#N/A	#N/A	#N/A		#N/A		#N/A	#N/A	#N/A	#N/A	#N/A		#N/A			#N/A	#N/A	#N/A	#N/A
																15		#N/A	#N/A	#N/A	#N/A	#N/A	#N/A	#N/A		#N/A	#N/A	#N/A	#N/A	#N/A	#N/A	#N/A		#N/A		#N/A	#N/A	#N/A	#N/A	#N/A		#N/A			#N/A	#N/A	#N/A	#N/A
																16		#N/A	#N/A	#N/A	#N/A	#N/A	#N/A	#N/A		#N/A	#N/A	#N/A	#N/A	#N/A	#N/A	#N/A		#N/A		#N/A	#N/A	#N/A	#N/A	#N/A		#N/A			#N/A	#N/A	#N/A	#N/A
																17		#N/A	#N/A	#N/A	#N/A	#N/A	#N/A	#N/A		#N/A	#N/A	#N/A	#N/A	#N/A	#N/A	#N/A		#N/A		#N/A	#N/A	#N/A	#N/A	#N/A		#N/A			#N/A	#N/A	#N/A	#N/A
																18		#N/A	#N/A	#N/A	#N/A	#N/A	#N/A	#N/A		#N/A	#N/A	#N/A	#N/A	#N/A	#N/A	#N/A		#N/A		#N/A	#N/A	#N/A	#N/A	#N/A		#N/A			#N/A	#N/A	#N/A	#N/A
																19		#N/A	#N/A	#N/A	#N/A	#N/A	#N/A	#N/A		#N/A	#N/A	#N/A	#N/A	#N/A	#N/A	#N/A		#N/A		#N/A	#N/A	#N/A	#N/A	#N/A		#N/A			#N/A	#N/A	#N/A	#N/A
																20		#N/A	#N/A	#N/A	#N/A	#N/A	#N/A	#N/A		#N/A	#N/A	#N/A	#N/A	#N/A	#N/A	#N/A		#N/A		#N/A	#N/A	#N/A	#N/A	#N/A		#N/A			#N/A	#N/A	#N/A	#N/A
																21		#N/A	#N/A	#N/A	#N/A	#N/A	#N/A	#N/A		#N/A	#N/A	#N/A	#N/A	#N/A	#N/A	#N/A		#N/A		#N/A	#N/A	#N/A	#N/A	#N/A		#N/A			#N/A	#N/A	#N/A	#N/A
																22		#N/A	#N/A	#N/A	#N/A	#N/A	#N/A	#N/A		#N/A	#N/A	#N/A	#N/A	#N/A	#N/A	#N/A		#N/A		#N/A	#N/A	#N/A	#N/A	#N/A		#N/A			#N/A	#N/A	#N/A	#N/A
																23		#N/A	#N/A	#N/A	#N/A	#N/A	#N/A	#N/A		#N/A	#N/A	#N/A	#N/A	#N/A	#N/A	#N/A		#N/A		#N/A	#N/A	#N/A	#N/A	#N/A		#N/A			#N/A	#N/A	#N/A	#N/A
																24		#N/A	#N/A	#N/A	#N/A	#N/A	#N/A	#N/A		#N/A	#N/A	#N/A	#N/A	#N/A	#N/A	#N/A		#N/A		#N/A	#N/A	#N/A	#N/A	#N/A		#N/A			#N/A	#N/A	#N/A	#N/A
																25		#N/A	#N/A	#N/A	#N/A	#N/A	#N/A	#N/A		#N/A	#N/A	#N/A	#N/A	#N/A	#N/A	#N/A		#N/A		#N/A	#N/A	#N/A	#N/A	#N/A		#N/A			#N/A	#N/A	#N/A	#N/A
																26		#N/A	#N/A	#N/A	#N/A	#N/A	#N/A	#N/A		#N/A	#N/A	#N/A	#N/A	#N/A	#N/A	#N/A		#N/A		#N/A	#N/A	#N/A	#N/A	#N/A		#N/A			#N/A	#N/A	#N/A	#N/A
																27		#N/A	#N/A	#N/A	#N/A	#N/A	#N/A	#N/A		#N/A	#N/A	#N/A	#N/A	#N/A	#N/A	#N/A		#N/A		#N/A	#N/A	#N/A	#N/A	#N/A		#N/A			#N/A	#N/A	#N/A	#N/A
																28		#N/A	#N/A	#N/A	#N/A	#N/A	#N/A	#N/A		#N/A	#N/A	#N/A	#N/A	#N/A	#N/A	#N/A		#N/A		#N/A	#N/A	#N/A	#N/A	#N/A		#N/A			#N/A	#N/A	#N/A	#N/A
																29
																30
																		Q3+3IR								Q3+3IR								Q3+3IR								Q3+3IR
																		12.8516	16.3632	12.6789	14.8558	13.6409	14.6354	11.8567		19.3629	9.11904	8.81429	9.19895	9.12177	9.01877	8.40046		16.8792		7.81471	7.81012	7.80683	8.07617	7.65251		15.8853			6.38792	6.5733	6.71209	6.54612
																1		13.0059	60.9868	#N/A	#N/A	#N/A	#N/A	#N/A		#N/A	66.6038	10.3103	#N/A	#N/A	9.23705	#N/A		#N/A		9.64233	8.10878	#N/A	8.31979	#N/A		16.8366			7.53923	6.7636	7.64118	6.67244
																2		#N/A	#N/A	#N/A	#N/A	#N/A	#N/A	#N/A		#N/A	9.62789	#N/A	#N/A	#N/A	#N/A	#N/A		#N/A		#N/A	#N/A	#N/A	#N/A	#N/A		#N/A			#N/A	#N/A	#N/A	#N/A
																3		#N/A	#N/A	#N/A	#N/A	#N/A	#N/A	#N/A		#N/A	9.61367	#N/A	#N/A	#N/A	#N/A	#N/A		#N/A		#N/A	#N/A	#N/A	#N/A	#N/A		#N/A			#N/A	#N/A	#N/A	#N/A
																4		#N/A	#N/A	#N/A	#N/A	#N/A	#N/A	#N/A		#N/A	9.42488	#N/A	#N/A	#N/A	#N/A	#N/A		#N/A		#N/A	#N/A	#N/A	#N/A	#N/A		#N/A			#N/A	#N/A	#N/A	#N/A
																5		#N/A	#N/A	#N/A	#N/A	#N/A	#N/A	#N/A		#N/A	#N/A	#N/A	#N/A	#N/A	#N/A	#N/A		#N/A		#N/A	#N/A	#N/A	#N/A	#N/A		#N/A			#N/A	#N/A	#N/A	#N/A
																6		#N/A	#N/A	#N/A	#N/A	#N/A	#N/A	#N/A		#N/A	#N/A	#N/A	#N/A	#N/A	#N/A	#N/A		#N/A		#N/A	#N/A	#N/A	#N/A	#N/A		#N/A			#N/A	#N/A	#N/A	#N/A
																7		#N/A	#N/A	#N/A	#N/A	#N/A	#N/A	#N/A		#N/A	#N/A	#N/A	#N/A	#N/A	#N/A	#N/A		#N/A		#N/A	#N/A	#N/A	#N/A	#N/A		#N/A			#N/A	#N/A	#N/A	#N/A
																8		#N/A	#N/A	#N/A	#N/A	#N/A	#N/A	#N/A		#N/A	#N/A	#N/A	#N/A	#N/A	#N/A	#N/A		#N/A		#N/A	#N/A	#N/A	#N/A	#N/A		#N/A			#N/A	#N/A	#N/A	#N/A
																9		#N/A	#N/A	#N/A	#N/A	#N/A	#N/A	#N/A		#N/A	#N/A	#N/A	#N/A	#N/A	#N/A	#N/A		#N/A		#N/A	#N/A	#N/A	#N/A	#N/A		#N/A			#N/A	#N/A	#N/A	#N/A
																10		#N/A	#N/A	#N/A	#N/A	#N/A	#N/A	#N/A		#N/A	#N/A	#N/A	#N/A	#N/A	#N/A	#N/A		#N/A		#N/A	#N/A	#N/A	#N/A	#N/A		#N/A			#N/A	#N/A	#N/A	#N/A
																11		#N/A	#N/A	#N/A	#N/A	#N/A	#N/A	#N/A		#N/A	#N/A	#N/A	#N/A	#N/A	#N/A	#N/A		#N/A		#N/A	#N/A	#N/A	#N/A	#N/A		#N/A			#N/A	#N/A	#N/A	#N/A
																12		#N/A	#N/A	#N/A	#N/A	#N/A	#N/A	#N/A		#N/A	#N/A	#N/A	#N/A	#N/A	#N/A	#N/A		#N/A		#N/A	#N/A	#N/A	#N/A	#N/A		#N/A			#N/A	#N/A	#N/A	#N/A
																13		#N/A	#N/A	#N/A	#N/A	#N/A	#N/A	#N/A		#N/A	#N/A	#N/A	#N/A	#N/A	#N/A	#N/A		#N/A		#N/A	#N/A	#N/A	#N/A	#N/A		#N/A			#N/A	#N/A	#N/A	#N/A
																14		#N/A	#N/A	#N/A	#N/A	#N/A	#N/A	#N/A		#N/A	#N/A	#N/A	#N/A	#N/A	#N/A	#N/A		#N/A		#N/A	#N/A	#N/A	#N/A	#N/A		#N/A			#N/A	#N/A	#N/A	#N/A
																15		#N/A	#N/A	#N/A	#N/A	#N/A	#N/A	#N/A		#N/A	#N/A	#N/A	#N/A	#N/A	#N/A	#N/A		#N/A		#N/A	#N/A	#N/A	#N/A	#N/A		#N/A			#N/A	#N/A	#N/A	#N/A
																16		#N/A	#N/A	#N/A	#N/A	#N/A	#N/A	#N/A		#N/A	#N/A	#N/A	#N/A	#N/A	#N/A	#N/A		#N/A		#N/A	#N/A	#N/A	#N/A	#N/A		#N/A			#N/A	#N/A	#N/A	#N/A
																17		#N/A	#N/A	#N/A	#N/A	#N/A	#N/A	#N/A		#N/A	#N/A	#N/A	#N/A	#N/A	#N/A	#N/A		#N/A		#N/A	#N/A	#N/A	#N/A	#N/A		#N/A			#N/A	#N/A	#N/A	#N/A
																18		#N/A	#N/A	#N/A	#N/A	#N/A	#N/A	#N/A		#N/A	#N/A	#N/A	#N/A	#N/A	#N/A	#N/A		#N/A		#N/A	#N/A	#N/A	#N/A	#N/A		#N/A			#N/A	#N/A	#N/A	#N/A
																19		#N/A	#N/A	#N/A	#N/A	#N/A	#N/A	#N/A		#N/A	#N/A	#N/A	#N/A	#N/A	#N/A	#N/A		#N/A		#N/A	#N/A	#N/A	#N/A	#N/A		#N/A			#N/A	#N/A	#N/A	#N/A
																20		#N/A	#N/A	#N/A	#N/A	#N/A	#N/A	#N/A		#N/A	#N/A	#N/A	#N/A	#N/A	#N/A	#N/A		#N/A		#N/A	#N/A	#N/A	#N/A	#N/A		#N/A			#N/A	#N/A	#N/A	#N/A
																21		#N/A	#N/A	#N/A	#N/A	#N/A	#N/A	#N/A		#N/A	#N/A	#N/A	#N/A	#N/A	#N/A	#N/A		#N/A		#N/A	#N/A	#N/A	#N/A	#N/A		#N/A			#N/A	#N/A	#N/A	#N/A
																22		#N/A	#N/A	#N/A	#N/A	#N/A	#N/A	#N/A		#N/A	#N/A	#N/A	#N/A	#N/A	#N/A	#N/A		#N/A		#N/A	#N/A	#N/A	#N/A	#N/A		#N/A			#N/A	#N/A	#N/A	#N/A
																23		#N/A	#N/A	#N/A	#N/A	#N/A	#N/A	#N/A		#N/A	#N/A	#N/A	#N/A	#N/A	#N/A	#N/A		#N/A		#N/A	#N/A	#N/A	#N/A	#N/A		#N/A			#N/A	#N/A	#N/A	#N/A
																24		#N/A	#N/A	#N/A	#N/A	#N/A	#N/A	#N/A		#N/A	#N/A	#N/A	#N/A	#N/A	#N/A	#N/A		#N/A		#N/A	#N/A	#N/A	#N/A	#N/A		#N/A			#N/A	#N/A	#N/A	#N/A
																25		#N/A	#N/A	#N/A	#N/A	#N/A	#N/A	#N/A		#N/A	#N/A	#N/A	#N/A	#N/A	#N/A	#N/A		#N/A		#N/A	#N/A	#N/A	#N/A	#N/A		#N/A			#N/A	#N/A	#N/A	#N/A
																26		#N/A	#N/A	#N/A	#N/A	#N/A	#N/A	#N/A		#N/A	#N/A	#N/A	#N/A	#N/A	#N/A	#N/A		#N/A		#N/A	#N/A	#N/A	#N/A	#N/A		#N/A			#N/A	#N/A	#N/A	#N/A
																27		#N/A	#N/A	#N/A	#N/A	#N/A	#N/A	#N/A		#N/A	#N/A	#N/A	#N/A	#N/A	#N/A	#N/A		#N/A		#N/A	#N/A	#N/A	#N/A	#N/A		#N/A			#N/A	#N/A	#N/A	#N/A
																28		#N/A	#N/A	#N/A	#N/A	#N/A	#N/A	#N/A		#N/A	#N/A	#N/A	#N/A	#N/A	#N/A	#N/A		#N/A		#N/A	#N/A	#N/A	#N/A	#N/A		#N/A			#N/A	#N/A	#N/A	#N/A
																29
																30
																		Q3-1.5IR								Q3-1.5IR								Q3-1.5IR								Q3-1.5IR
																		1.05995	0.298232	0.214117	-0.00604788	0.240281	0.0301307	0.441655		0.516958	0.744674	0.697356	0.415668	0.376137	0.394994	0.511638		0.912278		0.602383	0.621989	0.623019	0.511088	0.509311		1.01624			0.793472	0.717608	0.685614	0.605505
																1		0.998963	#N/A	#N/A	#N/A	#N/A	#N/A	#N/A		#N/A	#N/A	#N/A	#N/A	#N/A	#N/A	#N/A		#N/A		#N/A	#N/A	#N/A	#N/A	#N/A		1.00123			0.658559	0.684171	#N/A	#N/A
																2		1.0574	#N/A	#N/A	#N/A	#N/A	#N/A	#N/A		#N/A	#N/A	#N/A	#N/A	#N/A	#N/A	#N/A		#N/A		#N/A	#N/A	#N/A	#N/A	#N/A		#N/A			#N/A	#N/A	#N/A	#N/A
																3		#N/A	#N/A	#N/A	#N/A	#N/A	#N/A	#N/A		#N/A	#N/A	#N/A	#N/A	#N/A	#N/A	#N/A		#N/A		#N/A	#N/A	#N/A	#N/A	#N/A		#N/A			#N/A	#N/A	#N/A	#N/A
																4		#N/A	#N/A	#N/A	#N/A	#N/A	#N/A	#N/A		#N/A	#N/A	#N/A	#N/A	#N/A	#N/A	#N/A		#N/A		#N/A	#N/A	#N/A	#N/A	#N/A		#N/A			#N/A	#N/A	#N/A	#N/A
																5		#N/A	#N/A	#N/A	#N/A	#N/A	#N/A	#N/A		#N/A	#N/A	#N/A	#N/A	#N/A	#N/A	#N/A		#N/A		#N/A	#N/A	#N/A	#N/A	#N/A		#N/A			#N/A	#N/A	#N/A	#N/A
																6		#N/A	#N/A	#N/A	#N/A	#N/A	#N/A	#N/A		#N/A	#N/A	#N/A	#N/A	#N/A	#N/A	#N/A		#N/A		#N/A	#N/A	#N/A	#N/A	#N/A		#N/A			#N/A	#N/A	#N/A	#N/A
																7		#N/A	#N/A	#N/A	#N/A	#N/A	#N/A	#N/A		#N/A	#N/A	#N/A	#N/A	#N/A	#N/A	#N/A		#N/A		#N/A	#N/A	#N/A	#N/A	#N/A		#N/A			#N/A	#N/A	#N/A	#N/A
																8		#N/A	#N/A	#N/A	#N/A	#N/A	#N/A	#N/A		#N/A	#N/A	#N/A	#N/A	#N/A	#N/A	#N/A		#N/A		#N/A	#N/A	#N/A	#N/A	#N/A		#N/A			#N/A	#N/A	#N/A	#N/A
																9		#N/A	#N/A	#N/A	#N/A	#N/A	#N/A	#N/A		#N/A	#N/A	#N/A	#N/A	#N/A	#N/A	#N/A		#N/A		#N/A	#N/A	#N/A	#N/A	#N/A		#N/A			#N/A	#N/A	#N/A	#N/A
																10		#N/A	#N/A	#N/A	#N/A	#N/A	#N/A	#N/A		#N/A	#N/A	#N/A	#N/A	#N/A	#N/A	#N/A		#N/A		#N/A	#N/A	#N/A	#N/A	#N/A		#N/A			#N/A	#N/A	#N/A	#N/A
																11		#N/A	#N/A	#N/A	#N/A	#N/A	#N/A	#N/A		#N/A	#N/A	#N/A	#N/A	#N/A	#N/A	#N/A		#N/A		#N/A	#N/A	#N/A	#N/A	#N/A		#N/A			#N/A	#N/A	#N/A	#N/A
																12		#N/A	#N/A	#N/A	#N/A	#N/A	#N/A	#N/A		#N/A	#N/A	#N/A	#N/A	#N/A	#N/A	#N/A		#N/A		#N/A	#N/A	#N/A	#N/A	#N/A		#N/A			#N/A	#N/A	#N/A	#N/A
																13		#N/A	#N/A	#N/A	#N/A	#N/A	#N/A	#N/A		#N/A	#N/A	#N/A	#N/A	#N/A	#N/A	#N/A		#N/A		#N/A	#N/A	#N/A	#N/A	#N/A		#N/A			#N/A	#N/A	#N/A	#N/A
																14		#N/A	#N/A	#N/A	#N/A	#N/A	#N/A	#N/A		#N/A	#N/A	#N/A	#N/A	#N/A	#N/A	#N/A		#N/A		#N/A	#N/A	#N/A	#N/A	#N/A		#N/A			#N/A	#N/A	#N/A	#N/A
																15		#N/A	#N/A	#N/A	#N/A	#N/A	#N/A	#N/A		#N/A	#N/A	#N/A	#N/A	#N/A	#N/A	#N/A		#N/A		#N/A	#N/A	#N/A	#N/A	#N/A		#N/A			#N/A	#N/A	#N/A	#N/A
																16		#N/A	#N/A	#N/A	#N/A	#N/A	#N/A	#N/A		#N/A	#N/A	#N/A	#N/A	#N/A	#N/A	#N/A		#N/A		#N/A	#N/A	#N/A	#N/A	#N/A		#N/A			#N/A	#N/A	#N/A	#N/A
																17		#N/A	#N/A	#N/A	#N/A	#N/A	#N/A	#N/A		#N/A	#N/A	#N/A	#N/A	#N/A	#N/A	#N/A		#N/A		#N/A	#N/A	#N/A	#N/A	#N/A		#N/A			#N/A	#N/A	#N/A	#N/A
																18		#N/A	#N/A	#N/A	#N/A	#N/A	#N/A	#N/A		#N/A	#N/A	#N/A	#N/A	#N/A	#N/A	#N/A		#N/A		#N/A	#N/A	#N/A	#N/A	#N/A		#N/A			#N/A	#N/A	#N/A	#N/A
																19		#N/A	#N/A	#N/A	#N/A	#N/A	#N/A	#N/A		#N/A	#N/A	#N/A	#N/A	#N/A	#N/A	#N/A		#N/A		#N/A	#N/A	#N/A	#N/A	#N/A		#N/A			#N/A	#N/A	#N/A	#N/A
																20		#N/A	#N/A	#N/A	#N/A	#N/A	#N/A	#N/A		#N/A	#N/A	#N/A	#N/A	#N/A	#N/A	#N/A		#N/A		#N/A	#N/A	#N/A	#N/A	#N/A		#N/A			#N/A	#N/A	#N/A	#N/A
																21		#N/A	#N/A	#N/A	#N/A	#N/A	#N/A	#N/A		#N/A	#N/A	#N/A	#N/A	#N/A	#N/A	#N/A		#N/A		#N/A	#N/A	#N/A	#N/A	#N/A		#N/A			#N/A	#N/A	#N/A	#N/A
																22		#N/A	#N/A	#N/A	#N/A	#N/A	#N/A	#N/A		#N/A	#N/A	#N/A	#N/A	#N/A	#N/A	#N/A		#N/A		#N/A	#N/A	#N/A	#N/A	#N/A		#N/A			#N/A	#N/A	#N/A	#N/A
																23		#N/A	#N/A	#N/A	#N/A	#N/A	#N/A	#N/A		#N/A	#N/A	#N/A	#N/A	#N/A	#N/A	#N/A		#N/A		#N/A	#N/A	#N/A	#N/A	#N/A		#N/A			#N/A	#N/A	#N/A	#N/A
																24		#N/A	#N/A	#N/A	#N/A	#N/A	#N/A	#N/A		#N/A	#N/A	#N/A	#N/A	#N/A	#N/A	#N/A		#N/A		#N/A	#N/A	#N/A	#N/A	#N/A		#N/A			#N/A	#N/A	#N/A	#N/A
																25		#N/A	#N/A	#N/A	#N/A	#N/A	#N/A	#N/A		#N/A	#N/A	#N/A	#N/A	#N/A	#N/A	#N/A		#N/A		#N/A	#N/A	#N/A	#N/A	#N/A		#N/A			#N/A	#N/A	#N/A	#N/A
																26		#N/A	#N/A	#N/A	#N/A	#N/A	#N/A	#N/A		#N/A	#N/A	#N/A	#N/A	#N/A	#N/A	#N/A		#N/A		#N/A	#N/A	#N/A	#N/A	#N/A		#N/A			#N/A	#N/A	#N/A	#N/A
																27		#N/A	#N/A	#N/A	#N/A	#N/A	#N/A	#N/A		#N/A	#N/A	#N/A	#N/A	#N/A	#N/A	#N/A		#N/A		#N/A	#N/A	#N/A	#N/A	#N/A		#N/A			#N/A	#N/A	#N/A	#N/A
																28		#N/A	#N/A	#N/A	#N/A	#N/A	#N/A	#N/A		#N/A	#N/A	#N/A	#N/A	#N/A	#N/A	#N/A		#N/A		#N/A	#N/A	#N/A	#N/A	#N/A		#N/A			#N/A	#N/A	#N/A	#N/A
																29
																30
																		Q3-3IR								Q3-3IR								Q3-3IR								Q3-3IR
																			-5.05677	-3.94081	-4.96001	-4.22658	-4.83829	-3.36336			-2.04678	-2.00829	-2.51209	-2.53907	-2.4796	-2.11797			0	-1.80172	-1.77406	-1.77159	-2.0106	-1.87176			0	0	-1.07134	-1.23429	-1.32321	-1.3747
																1
																2
																3
																4
																5
																6
																7
																8
																9
																10
																11
																12
																13
																14
																15
																16
																17
																18
																19
																20
																21
																22
																23
																24
																25
																26
																27
																28
																29
																30
